# Supplementary material for: Transcriptomic Immune Profiles Can Represent the Tumor Immune Microenvironment Related to the Tumor Budding Histology in Uterine Cervical Cancer
Source: Genes (Basel). 2022 Aug 7;13(8):1405. doi: 10.3390/genes13081405 (PMC9407871; doi:10.3390/genes13081405)
Supplement: Supplementary file 1 [file genes-13-01405-s001.zip]

Archive with 7 entries (7 files):
- Figure S1.tif
- Figure S1_features of high tumor budding histology.pdf
- Table S1_sig_DEGs.xlsx
- Table S2_IR-DEGs.xlsx
- Table S3&S4_KEGG_GOterm.xlsx
- Table S5_Proportion_of_immune_cell.xlsx
- Table S6&S7_STRING ENRICHMENT.xlsx
