# Supplementary material for: Transcriptomic Immune Profiles Can Represent the Tumor Immune Microenvironment Related to the Tumor Budding Histology in Uterine Cervical Cancer
Source: Genes (Basel). 2022 Aug 7;13(8):1405. doi: 10.3390/genes13081405 (PMC9407871; doi:10.3390/genes13081405)
Supplement: Supplementary file 1 [file genes-13-01405-s001.zip › Table S1_sig_DEGs.xlsx]

## Sheet: sig_DEG_kal
Table S1: Significant differently expressed genes between low and high tumor budding groups
gene_ID	SYMBOL	GENEBIOTYPE	baseMean	log2FoldChange	lfcSE	stat	pvalue
ENSG00000119917	IFIT3	protein_coding	105.296	23.7286	2.20621	10.7554	5.59191e-27
ENSG00000235618	FAM21EP	transcribed_unprocessed_pseudogene	132.701	23.6441	3.00218	7.87565	3.38975e-15
ENSG00000182853	VMO1	protein_coding	73.5051	22.6305	2.37332	9.53539	1.49318e-21
ENSG00000103832	GOLGA8UP	unprocessed_pseudogene	51.3847	22.508	2.89067	7.78642	6.8937e-15
ENSG00000187689	AMTN	protein_coding	40.1004	22.3958	3.30074	6.7851	1.16003e-11
ENSG00000130055	GDPD2	protein_coding	37.6738	22.3142	2.84993	7.82972	4.88939e-15
ENSG00000267426	RP11-552F3.12	protein_coding	28.183	21.9122	2.98465	7.34162	2.11019e-13
ENSG00000224126	UBE2SP2	processed_pseudogene	21.7621	21.5546	2.68243	8.03547	9.32183e-16
ENSG00000217874	OR4F7P	unprocessed_pseudogene	20.9651	21.4997	3.30111	6.51287	7.37275e-11
ENSG00000271793	RP11-321N4.5	protein_coding	20.6837	21.4825	2.94372	7.29773	2.92656e-13
ENSG00000181036	FCRL6	protein_coding	20.2972	21.4537	2.94717	7.27941	3.35288e-13
ENSG00000256671	LIMS4	protein_coding	18.9374	21.3623	3.3012	6.47107	9.73136e-11
ENSG00000269433	OPN1MW3	protein_coding	18.8254	21.3518	3.30121	6.46787	9.93969e-11
ENSG00000136931	NR5A1	protein_coding	19.5901	21.3446	3.30122	6.46568	1.00844e-10
ENSG00000177191	B3GNT8	protein_coding	17.7299	21.2679	3.30126	6.44237	1.17619e-10
ENSG00000224940	PRRT4	protein_coding	18.2301	21.1933	3.30123	6.41981	1.36444e-10
ENSG00000214812	RP5-1053E7.3	processed_pseudogene	16.5251	21.1689	3.30132	6.41226	1.43374e-10
ENSG00000170236	USP50	protein_coding	17.727	21.1302	3.30126	6.40066	1.54703e-10
ENSG00000171224	C10orf35	protein_coding	15.6234	21.091	3.30139	6.3885	1.6752e-10
ENSG00000225899	FRG2B	protein_coding	15.6076	21.0903	3.30138	6.38833	1.67711e-10
ENSG00000274583	FAM74A4	transcribed_processed_pseudogene	41.2796	20.9726	3.27341	6.40697	1.48443e-10
ENSG00000224543	SNRPGP15	processed_pseudogene	13.4828	20.8833	3.30154	6.32531	2.52726e-10
ENSG00000261704	IGHV1OR16-1	IG_V_pseudogene	13.3232	20.8664	3.30156	6.32017	2.61277e-10
ENSG00000171169	NAIF1	protein_coding	12.8928	20.8185	3.30186	6.30508	2.88051e-10
ENSG00000224659	GAGE12J	protein_coding	12.651	20.7968	3.30163	6.29896	2.99656e-10
ENSG00000276484	RP11-1212A22.7	unprocessed_pseudogene	12.554	20.7867	3.30164	6.29588	3.05663e-10
ENSG00000275121	CH17-232I21.1	processed_pseudogene	12.5262	20.7659	3.30164	6.28958	3.18317e-10
ENSG00000181938	GINS3	protein_coding	11.927	20.717	2.99271	6.92249	4.43761e-12
ENSG00000176797	DEFB103A	protein_coding	11.2625	20.6116	3.30178	6.24257	4.30451e-10
ENSG00000185758	CLDN24	protein_coding	10.8231	20.5773	3.30185	6.23204	4.604e-10
ENSG00000135114	OASL	protein_coding	11.4234	20.5696	3.30177	6.22988	4.66806e-10
ENSG00000147127	RAB41	protein_coding	10.9163	20.5687	3.30188	6.22939	4.68264e-10
ENSG00000099822	HCN2	protein_coding	10.2721	20.5034	3.30193	6.20953	5.31433e-10
ENSG00000143882	ATP6V1C2	protein_coding	8.98646	20.3246	3.30216	6.15492	7.51147e-10
ENSG00000251537	RP11-385D13.1	protein_coding	7.76753	20.1227	3.30244	6.09329	1.10616e-09
ENSG00000241670	RPL23AP21	processed_pseudogene	7.56322	20.0874	3.3025	6.08249	1.18328e-09
ENSG00000186818	LILRB4	protein_coding	18.8308	20.0364	2.71875	7.36973	1.70971e-13
ENSG00000242574	HLA-DMB	protein_coding	10.7074	19.5638	3.2703	5.98225	2.20074e-09
ENSG00000276699	TRAJ36	TR_J_gene	4.48333	19.2127	3.30398	5.81502	6.06249e-09
ENSG00000267166	RP11-527L4.9	unprocessed_pseudogene	432.835	11.6501	2.3449	4.96828	6.75484e-07
ENSG00000196805	SPRR2B	protein_coding	193.217	10.4131	2.2738	4.57962	4.65828e-06
ENSG00000075043	KCNQ2	protein_coding	199.839	10.4056	3.30045	3.15277	0.00161728
ENSG00000213214	ARHGEF35	protein_coding	240.374	9.86912	2.39757	4.11629	3.85016e-05
ENSG00000131015	ULBP2	protein_coding	113.407	9.76619	2.14846	4.54567	5.47599e-06
ENSG00000132744	ACY3	protein_coding	87.9099	9.46947	3.30051	2.86909	0.0041165
ENSG00000199523	RNA5SP226	rRNA	100.047	9.46862	2.01659	4.69537	2.66121e-06
ENSG00000149922	TBX6	protein_coding	83.7439	9.2026	1.88407	4.88441	1.03737e-06
ENSG00000011052	NME1-NME2	protein_coding	75.166	9.04649	2.07621	4.35722	1.31725e-05
ENSG00000105374	NKG7	protein_coding	55.9502	8.62139	1.59121	5.41812	6.02282e-08
ENSG00000109193	SULT1E1	protein_coding	32.838	8.59346	3.2092	2.67776	0.0074117
ENSG00000105141	CASP14	protein_coding	127.197	8.51164	2.86546	2.97043	0.00297387
ENSG00000129810	SGO1	protein_coding	51.5835	8.5036	1.82463	4.66046	3.15501e-06
ENSG00000145736	GTF2H2	protein_coding	100.262	8.27277	2.02575	4.0838	4.43053e-05
ENSG00000155269	GPR78	protein_coding	50.8405	8.21894	2.43524	3.37501	0.000738135
ENSG00000154079	SDHAF4	protein_coding	41.6203	8.18958	1.8633	4.3952	1.10671e-05
ENSG00000129991	TNNI3	protein_coding	32.048	7.86973	3.30085	2.38415	0.0171184
ENSG00000204525	HLA-C	protein_coding	696.173	7.86702	1.85467	4.24173	2.218e-05
ENSG00000197415	VEPH1	protein_coding	50.2228	7.85321	2.22597	3.52799	0.000418735
ENSG00000164683	HEY1	protein_coding	32.7743	7.85081	2.1708	3.61656	0.000298549
ENSG00000124103	FAM209A	protein_coding	31.6226	7.84123	2.47229	3.17165	0.00151577
ENSG00000250644	RP11-295K3.1	protein_coding	56.504	7.81927	1.92239	4.06748	4.7524e-05
ENSG00000178445	GLDC	protein_coding	84.5939	7.81001	2.52405	3.09424	0.00197321
ENSG00000223650	UHRF2P1	processed_pseudogene	27.7207	7.8076	3.30092	2.36528	0.0180164
ENSG00000235776	AC000089.3	processed_pseudogene	30.7644	7.75904	2.167	3.58055	0.000342866
ENSG00000130695	CEP85	protein_coding	128.402	7.71272	2.02702	3.80496	0.000141826
ENSG00000251184	RP11-101E3.5	protein_coding	29.6971	7.70642	2.65641	2.90107	0.00371893
ENSG00000152192	POU4F1	protein_coding	24.3353	7.67197	3.08154	2.48965	0.0127869
ENSG00000007933	FMO3	protein_coding	203.84	7.63178	2.19816	3.47189	0.000516803
ENSG00000095464	PDE6C	protein_coding	79.8239	7.54878	2.71812	2.77721	0.00548279
ENSG00000211893	IGHG2	IG_C_gene	36.9158	7.48906	1.82523	4.10308	4.07694e-05
ENSG00000110484	SCGB2A2	protein_coding	17.2898	7.44053	3.30134	2.25379	0.0242092
ENSG00000134575	ACP2	protein_coding	65.6434	7.43048	2.4802	2.99593	0.00273613
ENSG00000138160	KIF11	protein_coding	235.951	7.30112	1.94648	3.75093	0.000176183
ENSG00000109674	NEIL3	protein_coding	200.108	7.30013	1.22185	5.97465	2.3059e-09
ENSG00000182108	DEXI	protein_coding	60.6763	7.29697	2.03121	3.59242	0.000327626
ENSG00000092607	TBX15	protein_coding	83.835	7.29171	1.84208	3.95841	7.54498e-05
ENSG00000100344	PNPLA3	protein_coding	213.443	7.21639	1.90428	3.78956	0.000150912
ENSG00000251400	ALDH7A1P1	processed_pseudogene	20.9292	7.20136	2.60784	2.76143	0.00575486
ENSG00000149571	KIRREL3	protein_coding	130.271	7.1999	2.09526	3.43629	0.000589749
ENSG00000134755	DSC2	protein_coding	242.13	7.09774	1.72173	4.12245	3.74871e-05
ENSG00000138755	CXCL9	protein_coding	362.628	7.03576	1.37864	5.10339	3.33623e-07
ENSG00000157322	CLEC18A	protein_coding	39.5623	7.02537	2.02664	3.46652	0.000527246
ENSG00000233297	RASA4DP	unprocessed_pseudogene	18.2141	7.002	2.36184	2.96464	0.00303039
ENSG00000167646	DNAAF3	protein_coding	44.1006	6.94583	2.39276	2.90286	0.00369775
ENSG00000182162	P2RY8	protein_coding	47.3046	6.93487	1.83432	3.78062	0.000156436
ENSG00000164109	MAD2L1	protein_coding	69.5201	6.91082	1.78198	3.87818	0.000105241
ENSG00000183153	GJD3	protein_coding	14.8794	6.8965	3.01029	2.29097	0.0219649
ENSG00000254692	RP11-468E2.1	protein_coding	16.3526	6.84656	2.58056	2.65313	0.00797493
ENSG00000168824	NSG1	protein_coding	32.2783	6.82251	2.16165	3.15616	0.00159859
ENSG00000185775	SPATA31A6	protein_coding	35.2538	6.80365	2.873	2.36813	0.0178781
ENSG00000140015	KCNH5	protein_coding	15.4395	6.76977	3.03577	2.23	0.0257473
ENSG00000135454	B4GALNT1	protein_coding	74.1039	6.72972	1.61933	4.15588	3.24041e-05
ENSG00000256713	PGA5	protein_coding	14.9892	6.70588	1.59315	4.20921	2.56268e-05
ENSG00000274487	CH17-431G21.1	unprocessed_pseudogene	348.972	6.61639	2.1627	3.05932	0.00221838
ENSG00000186765	FSCN2	protein_coding	26.3841	6.60155	2.08523	3.16586	0.00154623
ENSG00000271375	RP11-295P22.2	processed_pseudogene	13.4963	6.56315	2.11271	3.1065	0.00189316
ENSG00000124614	RPS10	protein_coding	357.544	6.55737	2.07538	3.15961	0.00157983
ENSG00000150667	FSIP1	protein_coding	26.5339	6.52319	2.80428	2.32616	0.0200103
ENSG00000211877	TRAJ12	TR_J_gene	12.9449	6.50834	2.56351	2.53883	0.0111223
ENSG00000242687	AC004893.11	antisense	87.45	6.49996	1.45475	4.46811	7.89154e-06
ENSG00000109911	ELP4	protein_coding	23.5244	6.47065	2.109	3.06811	0.00215414
ENSG00000100218	RSPH14	protein_coding	12.4624	6.45396	2.8881	2.23468	0.0254385
ENSG00000126467	TSKS	protein_coding	12.3739	6.44421	2.92789	2.20097	0.0277378
ENSG00000155252	PI4K2A	protein_coding	111.335	6.40935	1.83869	3.48582	0.00049063
ENSG00000147117	ZNF157	protein_coding	12.009	6.39448	2.72776	2.34423	0.0190666
ENSG00000196890	HIST3H2BB	protein_coding	22.9539	6.36575	1.6496	3.85897	0.000113866
ENSG00000198937	CCDC167	protein_coding	81.6727	6.36407	1.85504	3.4307	0.000602026
ENSG00000160563	MED27	protein_coding	36.3325	6.33021	1.999	3.16669	0.00154185
ENSG00000130748	TMEM160	protein_coding	38.916	6.3237	1.7711	3.5705	0.000356299
ENSG00000184185	KCNJ12	protein_coding	13.2187	6.26195	3.1331	1.99864	0.0456473
ENSG00000229183	PGA4	protein_coding	23.2433	6.25868	1.29178	4.845	1.26611e-06
ENSG00000166676	TVP23A	protein_coding	20.6128	6.24952	2.20224	2.8378	0.00454259
ENSG00000122574	WIPF3	protein_coding	34.3507	6.2447	1.97231	3.16619	0.00154448
ENSG00000124780	KCNK17	protein_coding	10.7044	6.23135	2.61204	2.38562	0.0170503
ENSG00000171700	RGS19	protein_coding	27.9871	6.20084	1.65733	3.74146	0.000182956
ENSG00000235217	TSPY26P	transcribed_processed_pseudogene	36.7154	6.17208	1.94738	3.16943	0.00152738
ENSG00000211856	TRAJ33	TR_J_gene	72.3978	6.13027	2.63676	2.32493	0.0200759
ENSG00000213071	LPAL2	transcribed_unprocessed_pseudogene	9.88315	6.09696	2.56179	2.37996	0.0173144
ENSG00000043591	ADRB1	protein_coding	26.881	6.09503	1.78632	3.41206	0.000644732
ENSG00000160172	FAM86C2P	transcribed_unprocessed_pseudogene	9.26679	6.02594	2.0685	2.91319	0.00357756
ENSG00000213144	RP11-64B16.2	processed_pseudogene	12.2343	5.95368	2.69737	2.20722	0.0272988
ENSG00000008196	TFAP2B	protein_coding	21.007	5.9123	2.58046	2.29118	0.021953
ENSG00000165898	ISCA2	protein_coding	8.47828	5.8972	2.03158	2.90277	0.00369878
ENSG00000155897	ADCY8	protein_coding	11.2514	5.86884	2.4205	2.42464	0.0153236
ENSG00000214194	LINC00998	protein_coding	205.287	5.85922	1.58291	3.70155	0.000214283
ENSG00000188508	KRTDAP	protein_coding	286.915	5.8552	2.49877	2.34323	0.0191176
ENSG00000163235	TGFA	protein_coding	45.2107	5.81363	1.96578	2.95742	0.0031023
ENSG00000173227	SYT12	protein_coding	125.792	5.79596	1.66808	3.47463	0.000511556
ENSG00000229273	RP11-104G3.2	processed_pseudogene	7.69338	5.75527	2.54034	2.26555	0.0234789
ENSG00000116785	CFHR3	protein_coding	9.60785	5.74509	2.80252	2.04997	0.0403673
ENSG00000250826	HNRNPA3P13	processed_pseudogene	7.60195	5.74051	2.58562	2.22017	0.0264072
ENSG00000241735	FABP5P3	transcribed_processed_pseudogene	7.57485	5.73599	1.98707	2.88666	0.00389356
ENSG00000106128	GHRHR	protein_coding	36.7726	5.71877	2.51498	2.27388	0.0229732
ENSG00000257591	ZNF625	protein_coding	19.6841	5.71344	2.3311	2.45096	0.0142476
ENSG00000181284	TMEM102	protein_coding	34.3382	5.70697	2.09093	2.72939	0.00634515
ENSG00000072415	MPP5	protein_coding	137.459	5.69661	1.64501	3.46297	0.000534241
ENSG00000103066	PLA2G15	protein_coding	63.5308	5.69363	1.45207	3.92106	8.81617e-05
ENSG00000236679	RPL23AP24	processed_pseudogene	61.5666	5.68489	2.66275	2.13497	0.0327633
ENSG00000227879	PSPC1P1	unprocessed_pseudogene	7.23732	5.67043	2.22872	2.54425	0.0109513
ENSG00000211897	IGHG3	IG_C_gene	7.501	5.66266	2.2228	2.54754	0.0108486
ENSG00000249193	HSPD1P5	processed_pseudogene	7.07179	5.63183	2.54826	2.21007	0.0271001
ENSG00000160050	CCDC28B	protein_coding	61.8805	5.62715	1.85273	3.03722	0.00238769
ENSG00000131042	LILRB2	protein_coding	51.4554	5.61952	2.60257	2.15922	0.0308334
ENSG00000198756	COLGALT2	protein_coding	13.4732	5.58106	2.21749	2.51683	0.0118415
ENSG00000119227	PIGZ	protein_coding	191.706	5.57104	1.57832	3.52973	0.00041599
ENSG00000111199	TRPV4	protein_coding	160.692	5.56754	2.14135	2.60002	0.00932195
ENSG00000136159	NUDT15	protein_coding	126.284	5.53786	1.51217	3.66219	0.000250071
ENSG00000224689	ZNF812P	protein_coding	26.4169	5.53769	2.25481	2.45594	0.0140515
ENSG00000259522	RP11-468E2.2	protein_coding	40.7595	5.52999	2.40529	2.29909	0.0214996
ENSG00000276040	SPATA31A7	protein_coding	242.764	5.52912	2.7582	2.00461	0.0450045
ENSG00000174945	AMZ1	protein_coding	52.0896	5.52065	1.57051	3.5152	0.00043943
ENSG00000139055	ERP27	protein_coding	41.2019	5.50088	2.0305	2.70913	0.006746
ENSG00000211951	IGHV2-26	IG_V_gene	6.44873	5.50043	2.4354	2.25853	0.0239125
ENSG00000249858	SNX5P1	processed_pseudogene	8.83279	5.47504	2.25392	2.42912	0.0151354
ENSG00000071655	MBD3	protein_coding	532.279	5.45645	1.52999	3.56633	0.000362015
ENSG00000130193	THEM6	protein_coding	46.6557	5.42332	1.82817	2.96653	0.00301186
ENSG00000205309	NT5M	protein_coding	25.0379	5.41706	2.5327	2.13885	0.032448
ENSG00000277856	AC233755.2	protein_coding	5.93842	5.3845	1.87817	2.86689	0.00414525
ENSG00000127129	EDN2	protein_coding	209.853	5.36766	1.44098	3.72501	0.000195304
ENSG00000233040	FAM204BP	processed_pseudogene	15.2608	5.3672	2.00916	2.67137	0.00755431
ENSG00000136149	RPL13AP25	processed_pseudogene	178.359	5.34592	1.32885	4.02298	5.74674e-05
ENSG00000101349	PAK5	protein_coding	11.1686	5.31872	2.44943	2.17141	0.0299
ENSG00000213430	HSPD1P1	processed_pseudogene	7.88582	5.3128	2.23788	2.37403	0.0175951
ENSG00000261884	CTC-479C5.12	protein_coding	35.1129	5.29585	2.03455	2.60296	0.00924232
ENSG00000246922	UBAP1L	protein_coding	138.794	5.28392	1.54573	3.4184	0.000629906
ENSG00000117560	FASLG	protein_coding	49.8917	5.23463	2.06966	2.52923	0.0114314
ENSG00000103740	ACSBG1	protein_coding	36.6359	5.23258	1.92598	2.71685	0.0065907
ENSG00000197575	RPS17P2	processed_pseudogene	7.40274	5.23114	2.43691	2.14663	0.031823
ENSG00000174276	ZNHIT2	protein_coding	5.35172	5.22408	2.12902	2.45375	0.0141375
ENSG00000255200	AP003068.18	transcribed_processed_pseudogene	6.33959	5.20014	2.34761	2.21507	0.026755
ENSG00000141527	CARD14	protein_coding	47.7948	5.13379	1.97526	2.59904	0.00934844
ENSG00000224976	PARP4P2	unprocessed_pseudogene	4.94479	5.12965	2.57645	1.99098	0.0464832
ENSG00000125869	LAMP5	protein_coding	19.2983	5.11993	2.53248	2.02171	0.0432065
ENSG00000173451	THAP2	protein_coding	149.357	5.11021	1.67186	3.05661	0.00223856
ENSG00000065328	MCM10	protein_coding	559.264	5.10741	1.34278	3.8036	0.000142609
ENSG00000243806	RPL7P18	processed_pseudogene	4.90344	5.10501	2.3934	2.13295	0.0329285
ENSG00000230077	MTAPP2	processed_pseudogene	13.8042	5.10418	2.18701	2.33386	0.0196031
ENSG00000152433	ZNF547	protein_coding	6.40263	5.10114	2.22563	2.292	0.0219058
ENSG00000150681	RGS18	protein_coding	16.7242	5.09593	1.73589	2.93564	0.00332865
ENSG00000213866	YBX1P10	processed_pseudogene	6.6096	5.05299	1.98028	2.55165	0.0107213
ENSG00000175283	DOLK	protein_coding	345.71	5.03153	1.03455	4.86348	1.15342e-06
ENSG00000205809	KLRC2	protein_coding	78.0291	5.0172	1.99894	2.50993	0.0120756
ENSG00000204745	AC083899.3	unprocessed_pseudogene	85.8903	5.01525	1.97861	2.53473	0.0112534
ENSG00000152217	SETBP1	protein_coding	16.9276	5.01263	2.40056	2.08811	0.0367877
ENSG00000255213	NPM1P35	processed_pseudogene	4.48975	4.9823	2.18856	2.27652	0.0228151
ENSG00000214389	RPS3AP26	processed_pseudogene	22.015	4.97535	1.59385	3.12158	0.00179881
ENSG00000140284	SLC27A2	protein_coding	9.79863	4.97071	2.26225	2.19724	0.0280033
ENSG00000128322	IGLL1	protein_coding	16.7433	4.96966	1.90849	2.60397	0.00921501
ENSG00000235194	PPP1R3E	protein_coding	12.7152	4.93877	1.53452	3.21844	0.00128889
ENSG00000272921	RP11-500M8.7	protein_coding	146.13	4.93802	2.32502	2.12386	0.0336817
ENSG00000278224	PRICKLE4	protein_coding	96.582	4.89636	1.85776	2.63563	0.00839812
ENSG00000121211	MND1	protein_coding	39.1258	4.88585	2.24587	2.17548	0.029594
ENSG00000206073	SERPINB4	protein_coding	3240.87	4.88201	1.33368	3.66054	0.000251679
ENSG00000104892	KLC3	protein_coding	27.3764	4.86138	2.06125	2.35846	0.0183507
ENSG00000179593	ALOX15B	protein_coding	49.6973	4.83181	1.64453	2.9381	0.0033023
ENSG00000163528	CHCHD4	protein_coding	77.3962	4.80563	1.91254	2.51269	0.0119814
ENSG00000205138	SDHAF1	protein_coding	5.57197	4.78652	2.04801	2.33715	0.0194312
ENSG00000005981	ASB4	protein_coding	12.9269	4.76904	2.1314	2.23751	0.0252528
ENSG00000188501	LCTL	protein_coding	13.3594	4.75308	2.03142	2.33978	0.0192949
ENSG00000130368	MAS1	protein_coding	3.8572	4.74883	2.40473	1.97479	0.0482918
ENSG00000105048	TNNT1	protein_coding	151.467	4.74007	1.94373	2.43865	0.0147422
ENSG00000180921	FAM83H	protein_coding	559.282	4.73846	1.51636	3.1249	0.00177867
ENSG00000101057	MYBL2	protein_coding	1246.32	4.72229	1.03719	4.55295	5.28997e-06
ENSG00000227471	AKR1B15	protein_coding	15.1012	4.71846	1.54288	3.05822	0.00222658
ENSG00000188167	TMPPE	protein_coding	35.2563	4.70598	1.28413	3.66471	0.000247615
ENSG00000134809	TIMM10	protein_coding	135.635	4.68902	1.14956	4.07895	4.52386e-05
ENSG00000166670	MMP10	protein_coding	765.008	4.67171	2.11284	2.21111	0.0270284
ENSG00000251593	MSNP1	processed_pseudogene	57.2371	4.65691	2.08827	2.23003	0.0257454
ENSG00000165731	RET	protein_coding	10.8615	4.64557	2.24108	2.07291	0.0381802
ENSG00000100162	CENPM	protein_coding	37.7582	4.63858	1.75436	2.64403	0.0081926
ENSG00000154102	C16orf74	protein_coding	42.6902	4.60286	2.10423	2.18743	0.0287109
ENSG00000162747	FCGR3B	protein_coding	75.0468	4.59632	1.86426	2.46549	0.0136825
ENSG00000233493	TMEM238	protein_coding	20.5588	4.59093	2.29946	1.99653	0.0458765
ENSG00000274276	CBSL	protein_coding	31.7701	4.59086	2.04486	2.24507	0.0247638
ENSG00000259394	RP11-244F12.1	processed_pseudogene	12.8426	4.58725	1.8853	2.43317	0.0149674
ENSG00000106236	NPTX2	protein_coding	4.72528	4.58357	2.25422	2.03333	0.0420192
ENSG00000132915	PDE6A	protein_coding	74.9258	4.55729	1.92931	2.36213	0.0181703
ENSG00000240489	SETP14	processed_pseudogene	3.28734	4.52166	1.98131	2.28216	0.0224799
ENSG00000120949	TNFRSF8	protein_coding	11.3261	4.50078	2.05524	2.1899	0.0285314
ENSG00000146410	MTFR2	protein_coding	117.662	4.49709	1.56093	2.88103	0.00396377
ENSG00000186288	PABPC1L2A	protein_coding	8.98866	4.49684	1.8419	2.44142	0.0146298
ENSG00000253203	GUSBP3	transcribed_unprocessed_pseudogene	46.0833	4.48839	2.2485	1.99617	0.0459156
ENSG00000117399	CDC20	protein_coding	332.9	4.47896	1.09661	4.08438	4.41955e-05
ENSG00000180251	SLC9A4	protein_coding	19.6111	4.47189	1.93388	2.3124	0.0207558
ENSG00000141485	SLC13A5	protein_coding	102.884	4.46639	2.09554	2.13138	0.0330576
ENSG00000225159	NPM1P39	processed_pseudogene	6.15166	4.44954	1.54571	2.87864	0.00399389
ENSG00000204366	ZBTB12	protein_coding	42.4951	4.44475	1.97781	2.24731	0.0246205
ENSG00000167914	GSDMA	protein_coding	3.0409	4.43715	2.12352	2.08952	0.0366607
ENSG00000161654	LSM12	protein_coding	268.866	4.40294	1.53209	2.87381	0.00405547
ENSG00000161509	GRIN2C	protein_coding	53.8032	4.40041	1.72479	2.55127	0.0107331
ENSG00000278129	ZNF8	protein_coding	5.89567	4.38995	1.61294	2.7217	0.00649474
ENSG00000225492	GBP1P1	transcribed_unprocessed_pseudogene	217.923	4.36387	1.21182	3.6011	0.000316873
ENSG00000250506	CDK3	protein_coding	77.9511	4.35128	2.02857	2.145	0.031953
ENSG00000078725	BRINP1	protein_coding	3.76176	4.34002	2.15811	2.01103	0.044322
ENSG00000265817	FSBP	protein_coding	160.819	4.32415	1.51729	2.84992	0.00437309
ENSG00000215030	RPL13P12	processed_pseudogene	19.7595	4.31815	1.91483	2.25511	0.0241265
ENSG00000177508	IRX3	protein_coding	131.59	4.30985	1.4426	2.98756	0.00281212
ENSG00000134222	PSRC1	protein_coding	62.4897	4.30081	1.6547	2.59915	0.0093455
ENSG00000130208	APOC1	protein_coding	178.331	4.29263	1.63784	2.6209	0.0087698
ENSG00000262333	HNRNPA1P16	processed_pseudogene	63.2656	4.28652	1.65748	2.58617	0.00970498
ENSG00000173198	CYSLTR1	protein_coding	25.6727	4.28459	1.66791	2.56884	0.010204
ENSG00000276368	HIST1H2AJ	protein_coding	452.422	4.27979	1.2404	3.45034	0.000559881
ENSG00000187862	TTC24	protein_coding	32.0772	4.27814	1.99372	2.14581	0.0318884
ENSG00000163083	INHBB	protein_coding	21.7038	4.26483	1.71506	2.48669	0.0128937
ENSG00000128713	HOXD11	protein_coding	148.419	4.26161	1.81953	2.34215	0.0191731
ENSG00000267809	NDUFV2P1	processed_pseudogene	34.6269	4.25833	1.91897	2.21907	0.0264817
ENSG00000120088	CRHR1	protein_coding	27.5591	4.19049	1.85321	2.2612	0.0237468
ENSG00000223756	TSSC2	transcribed_unprocessed_pseudogene	92.7127	4.1702	1.21762	3.42489	0.000615058
ENSG00000127561	SYNGR3	protein_coding	12.5401	4.16721	1.9287	2.16063	0.0307238
ENSG00000129235	TXNDC17	protein_coding	615.545	4.16539	1.2636	3.29645	0.000979135
ENSG00000172061	LRRC15	protein_coding	47.5994	4.16137	2.09021	1.99089	0.0464934
ENSG00000250539	KRT8P33	processed_pseudogene	43.5323	4.15232	1.5918	2.60858	0.00909197
ENSG00000177380	PPFIA3	protein_coding	308.997	4.14389	1.18827	3.48733	0.000487872
ENSG00000102524	TNFSF13B	protein_coding	92.8091	4.1438	1.38496	2.99199	0.00277161
ENSG00000168481	LGI3	protein_coding	4.69466	4.13331	1.74124	2.37377	0.0176074
ENSG00000168209	DDIT4	protein_coding	23.1673	4.13272	2.08749	1.97975	0.0477314
ENSG00000270276	HIST2H4B	protein_coding	943.343	4.12994	0.95077	4.34378	1.4005e-05
ENSG00000186810	CXCR3	protein_coding	10.7295	4.10969	1.92662	2.13311	0.0329157
ENSG00000267640	CTD-2554C21.2	transcribed_unprocessed_pseudogene	5.20414	4.09395	1.69658	2.41307	0.015819
ENSG00000171421	MRPL36	protein_coding	43.5077	4.08677	1.96309	2.0818	0.0373604
ENSG00000148600	CDHR1	protein_coding	170.246	4.07593	1.77359	2.29812	0.0215551
ENSG00000178397	FAM220A	protein_coding	113.609	4.07556	1.27589	3.19428	0.00140179
ENSG00000140993	TIGD7	protein_coding	92.495	4.0708	1.45929	2.78957	0.00527785
ENSG00000178700	DHFR2	protein_coding	31.279	4.05629	1.35082	3.00284	0.00267476
ENSG00000128536	CDHR3	protein_coding	79.674	4.05583	1.48247	2.73585	0.00622185
ENSG00000169495	HTRA4	protein_coding	147.06	4.05231	1.57704	2.56957	0.0101826
ENSG00000274641	HIST1H2BO	protein_coding	477.197	4.04888	1.54825	2.61513	0.00891931
ENSG00000213906	LTB4R2	protein_coding	96.0349	4.04614	1.13759	3.55676	0.000375461
ENSG00000063241	ISOC2	protein_coding	122.506	4.03247	1.22392	3.29472	0.000985206
ENSG00000074966	TXK	protein_coding	146.05	4.00831	1.37651	2.91193	0.00359202
ENSG00000196604	POTEF	protein_coding	659.191	3.98866	1.42935	2.79054	0.005262
ENSG00000107872	FBXL15	protein_coding	38.2195	3.988	2.03175	1.96284	0.0496643
ENSG00000228672	PROB1	protein_coding	51.1445	3.98059	1.76764	2.25192	0.024327
ENSG00000231870	KRT17P3	unprocessed_pseudogene	3.17166	3.97955	1.85317	2.14743	0.0317588
ENSG00000274997	HIST1H2AH	protein_coding	203.903	3.96179	0.963051	4.11379	3.89214e-05
ENSG00000131203	IDO1	protein_coding	383.908	3.9572	1.14842	3.44579	0.000569392
ENSG00000111331	OAS3	protein_coding	469.565	3.93167	1.36745	2.87517	0.00403808
ENSG00000268104	SLC6A14	protein_coding	542.15	3.89349	1.36649	2.84925	0.00438219
ENSG00000273167	RP11-307N16.6	protein_coding	264.892	3.89256	1.52615	2.55058	0.0107545
ENSG00000116661	FBXO2	protein_coding	121.897	3.86859	1.49601	2.58593	0.00971157
ENSG00000103490	PYCARD	protein_coding	24.0263	3.86729	1.49451	2.58767	0.00966276
ENSG00000008513	ST3GAL1	protein_coding	143.861	3.85837	1.64143	2.35061	0.0187426
ENSG00000165084	C8orf34	protein_coding	11.656	3.85003	1.86943	2.05947	0.0394496
ENSG00000274267	HIST1H3B	protein_coding	451.196	3.84212	0.894622	4.29469	1.74938e-05
ENSG00000213347	MXD3	protein_coding	136.257	3.83923	1.33062	2.88529	0.00391055
ENSG00000146054	TRIM7	protein_coding	67.4448	3.83719	1.79107	2.1424	0.0321612
ENSG00000186847	KRT14	protein_coding	14499.1	3.83572	1.34391	2.85415	0.00431516
ENSG00000013583	HEBP1	protein_coding	71.8399	3.82539	1.90701	2.00596	0.0448604
ENSG00000110031	LPXN	protein_coding	817.905	3.80752	0.881202	4.32083	1.55443e-05
ENSG00000165948	IFI27L1	protein_coding	36.9403	3.79866	1.71102	2.22012	0.0264109
ENSG00000042832	TG	protein_coding	3032.59	3.78962	1.44876	2.61577	0.00890268
ENSG00000164082	GRM2	protein_coding	46.4736	3.78938	1.44439	2.62352	0.00870274
ENSG00000178999	AURKB	protein_coding	152.395	3.78821	0.998738	3.793	0.000148839
ENSG00000165478	HEPACAM	protein_coding	46.1984	3.78812	1.81202	2.09056	0.0365677
ENSG00000182107	TMEM30B	protein_coding	54.2814	3.76568	1.42421	2.64406	0.00819185
ENSG00000277775	HIST1H3F	protein_coding	393.628	3.75533	1.03843	3.61637	0.000298762
ENSG00000040487	PQLC2	protein_coding	166.513	3.74734	1.32262	2.83327	0.00460749
ENSG00000141098	GFOD2	protein_coding	109.356	3.74694	1.24254	3.01556	0.00256508
ENSG00000248477	RP11-848G14.2	transcribed_unprocessed_pseudogene	5.29491	3.74396	1.54221	2.42765	0.0151971
ENSG00000082515	MRPL22	protein_coding	214.426	3.73453	1.21126	3.08318	0.00204804
ENSG00000168078	PBK	protein_coding	157.294	3.72602	1.25085	2.97879	0.00289387
ENSG00000139304	PTPRQ	protein_coding	20.7002	3.72021	1.6667	2.23208	0.0256096
ENSG00000166851	PLK1	protein_coding	385.797	3.71533	1.12518	3.30198	0.00096004
ENSG00000189376	C8orf76	protein_coding	263.589	3.71396	0.866296	4.28717	1.80963e-05
ENSG00000187068	C3orf70	protein_coding	69.4784	3.71024	1.38495	2.67898	0.00738471
ENSG00000183688	FAM101B	protein_coding	106.456	3.68602	1.49807	2.46051	0.013874
ENSG00000170089	RP11-423H2.1	transcribed_unprocessed_pseudogene	87.2848	3.68496	1.36078	2.70798	0.00676944
ENSG00000125457	MIF4GD	protein_coding	85.9995	3.68376	1.55707	2.36582	0.0179903
ENSG00000137267	TUBB2A	protein_coding	512.531	3.68268	1.46623	2.51166	0.0120166
ENSG00000215845	TSTD1	protein_coding	62.3104	3.67681	1.2777	2.87768	0.00400615
ENSG00000102384	CENPI	protein_coding	355.737	3.66992	1.2083	3.03725	0.00238748
ENSG00000183155	RABIF	protein_coding	38.0893	3.65757	1.84327	1.98428	0.0472249
ENSG00000137462	TLR2	protein_coding	4.78482	3.63493	1.72451	2.1078	0.0350482
ENSG00000161179	YDJC	protein_coding	51.0078	3.63159	1.27545	2.84731	0.00440907
ENSG00000128944	KNSTRN	protein_coding	322.212	3.60861	1.05122	3.43278	0.000597437
ENSG00000202187	RNA5SP355	rRNA	1.66683	3.58166	1.58539	2.25917	0.023873
ENSG00000160883	HK3	protein_coding	157.769	3.56912	1.77582	2.00985	0.0444471
ENSG00000250462	LRRC37BP1	transcribed_unprocessed_pseudogene	619.699	3.56497	1.09839	3.24564	0.00117187
ENSG00000109016	DHRS7B	protein_coding	126.625	3.53482	1.41089	2.50539	0.0122318
ENSG00000053918	KCNQ1	protein_coding	381.828	3.5298	1.59956	2.20672	0.0273333
ENSG00000278677	HIST1H2AM	protein_coding	237.848	3.49555	1.5366	2.27487	0.022914
ENSG00000134326	CMPK2	protein_coding	225.903	3.49431	1.49713	2.33401	0.0195953
ENSG00000238227	C9orf69	protein_coding	29.2047	3.4871	1.47373	2.36618	0.0179729
ENSG00000164687	FABP5	protein_coding	6405.15	3.47998	0.934951	3.72209	0.000197578
ENSG00000167656	LY6D	protein_coding	502.623	3.46936	1.29074	2.68789	0.00719041
ENSG00000164265	SCGB3A2	protein_coding	9.30099	3.46385	1.39904	2.47588	0.013291
ENSG00000111335	OAS2	protein_coding	583.477	3.45694	1.05021	3.29166	0.000995992
ENSG00000014257	ACPP	protein_coding	129.82	3.45557	1.34493	2.56932	0.0101899
ENSG00000163382	NAXE	protein_coding	109.999	3.45199	1.09446	3.15406	0.00161018
ENSG00000133597	ADCK2	protein_coding	255.883	3.43525	0.913469	3.76067	0.00016946
ENSG00000257444	SETP7	processed_pseudogene	2.16126	3.41962	1.54649	2.21121	0.0270211
ENSG00000250144	RP11-553P9.1	processed_pseudogene	5.2245	3.39377	1.61764	2.09797	0.0359079
ENSG00000102805	CLN5	protein_coding	377.691	3.39093	1.14117	2.97146	0.00296385
ENSG00000185479	KRT6B	protein_coding	17652.2	3.38495	1.30364	2.59654	0.00941691
ENSG00000163823	CCR1	protein_coding	38.4256	3.38173	1.46282	2.31179	0.0207893
ENSG00000110427	KIAA1549L	protein_coding	709.71	3.37882	1.51606	2.22869	0.0258347
ENSG00000240065	PSMB9	protein_coding	32.9052	3.37469	1.68607	2.00151	0.045338
ENSG00000138180	CEP55	protein_coding	574.808	3.36449	1.05431	3.19116	0.00141703
ENSG00000188910	GJB3	protein_coding	401.038	3.36183	1.1858	2.83509	0.00458135
ENSG00000226145	KRT16P6	transcribed_unprocessed_pseudogene	168.523	3.36004	1.47978	2.27064	0.0231689
ENSG00000169403	PTAFR	protein_coding	207.586	3.3512	1.38472	2.42013	0.0155149
ENSG00000145979	TBC1D7	protein_coding	193.9	3.31848	1.59316	2.08296	0.0372551
ENSG00000160959	LRRC14	protein_coding	340.151	3.31207	0.884717	3.74365	0.000181364
ENSG00000198960	ARMCX6	protein_coding	282.684	3.31077	1.65463	2.00091	0.0454018
ENSG00000124641	MED20	protein_coding	34.4413	3.31004	1.34008	2.47003	0.0135101
ENSG00000043143	JADE2	protein_coding	422.66	3.30953	1.11595	2.96567	0.00302021
ENSG00000127554	GFER	protein_coding	176.503	3.30924	1.51564	2.18339	0.0290072
ENSG00000214029	ZNF891	protein_coding	38.3282	3.29945	1.0066	3.27781	0.00104617
ENSG00000183161	FANCF	protein_coding	22.1927	3.29038	1.66385	1.97758	0.0479765
ENSG00000275379	HIST1H3I	protein_coding	113.107	3.26453	1.03051	3.1679	0.00153546
ENSG00000283208	RP11-226E21.4	protein_coding	46.105	3.26375	1.64003	1.99006	0.0465848
ENSG00000241549	GUSBP2	transcribed_unprocessed_pseudogene	36.4984	3.2543	1.49911	2.17082	0.0299451
ENSG00000121101	TEX14	protein_coding	89.2893	3.23127	1.5417	2.09592	0.0360895
ENSG00000178966	RMI1	protein_coding	406.852	3.22346	1.21942	2.64344	0.00820693
ENSG00000135451	TROAP	protein_coding	194.577	3.21242	1.0761	2.98525	0.00283344
ENSG00000213965	NUDT19	protein_coding	238.105	3.21203	1.24919	2.57129	0.0101321
ENSG00000085999	RAD54L	protein_coding	239.071	3.21156	1.19806	2.68062	0.00734852
ENSG00000270188	MTRNR2L11	protein_coding	6.27423	3.20781	1.12727	2.84565	0.00443206
ENSG00000085552	IGSF9	protein_coding	210.823	3.20452	1.2149	2.63769	0.00834734
ENSG00000123689	G0S2	protein_coding	44.1179	3.2012	1.48299	2.15862	0.0308795
ENSG00000140022	STON2	protein_coding	1378.02	3.19881	1.19153	2.68463	0.00726103
ENSG00000096092	TMEM14A	protein_coding	324.317	3.19197	1.23661	2.58123	0.00984484
ENSG00000109534	GAR1	protein_coding	25.8673	3.18916	1.29692	2.45903	0.0139314
ENSG00000215915	ATAD3C	protein_coding	76.7105	3.17512	1.54055	2.06104	0.0392996
ENSG00000159212	CLIC6	protein_coding	47.4803	3.16521	1.2373	2.55816	0.0105227
ENSG00000185753	CXorf38	protein_coding	135.601	3.1627	1.07606	2.93915	0.00329117
ENSG00000163106	HPGDS	protein_coding	11.7968	3.15944	1.58605	1.99201	0.0463695
ENSG00000162676	GFI1	protein_coding	35.8493	3.15716	1.58853	1.98747	0.0468705
ENSG00000185761	ADAMTSL5	protein_coding	132.476	3.15527	1.17579	2.68353	0.00728503
ENSG00000184661	CDCA2	protein_coding	294.95	3.13727	1.25192	2.50598	0.0122114
ENSG00000205583	STAG3L1	transcribed_unprocessed_pseudogene	786.615	3.12971	1.44031	2.17293	0.0297853
ENSG00000174564	IL20RB	protein_coding	665.197	3.11995	1.19972	2.60055	0.00930735
ENSG00000165474	GJB2	protein_coding	2189.67	3.10007	1.34335	2.30772	0.0210149
ENSG00000140534	TICRR	protein_coding	709.641	3.09396	1.20236	2.57324	0.0100753
ENSG00000136108	CKAP2	protein_coding	1239.5	3.09313	0.93316	3.31468	0.000917489
ENSG00000121207	LRAT	protein_coding	12.7575	3.08796	1.41832	2.1772	0.0294658
ENSG00000119661	DNAL1	protein_coding	104.34	3.08715	1.1858	2.60343	0.00922968
ENSG00000135362	PRR5L	protein_coding	108.389	3.07404	1.15284	2.66649	0.00766484
ENSG00000182628	SKA2	protein_coding	734.151	3.07197	1.01605	3.02343	0.00249925
ENSG00000149527	PLCH2	protein_coding	1107.98	3.06472	0.886498	3.45711	0.000545998
ENSG00000127774	EMC6	protein_coding	33.8666	3.0619	1.30843	2.34013	0.0192769
ENSG00000150779	TIMM8B	protein_coding	65.58	3.05404	1.29302	2.36194	0.0181796
ENSG00000185633	NDUFA4L2	protein_coding	67.2691	3.05204	1.39983	2.18029	0.0292357
ENSG00000211941	IGHV3-11	IG_V_gene	173.617	3.04989	1.49534	2.03959	0.041391
ENSG00000088325	TPX2	protein_coding	1243.96	3.04955	0.933812	3.2657	0.00109194
ENSG00000049883	PTCD2	protein_coding	139.041	3.04822	1.20721	2.52501	0.0115695
ENSG00000179950	PUF60	protein_coding	254.345	3.03584	1.13126	2.6836	0.00728336
ENSG00000101445	PPP1R16B	protein_coding	681.77	3.03036	1.29057	2.34808	0.0188706
ENSG00000185101	ANO9	protein_coding	219.123	3.01934	1.0686	2.82551	0.00472048
ENSG00000187961	KLHL17	protein_coding	86.5772	3.0049	1.41155	2.1288	0.0332711
ENSG00000008283	CYB561	protein_coding	188.177	2.99343	1.36694	2.18987	0.0285334
ENSG00000196787	HIST1H2AG	protein_coding	491.395	2.97361	0.935307	3.17929	0.00147638
ENSG00000117266	CDK18	protein_coding	666.228	2.97338	1.04109	2.85601	0.00428997
ENSG00000137547	MRPL15	protein_coding	133.871	2.96759	0.973257	3.04913	0.00229505
ENSG00000164543	STK17A	protein_coding	368.391	2.96602	1.32444	2.23946	0.0251263
ENSG00000100580	TMED8	protein_coding	364.378	2.96176	1.03873	2.85132	0.0043538
ENSG00000157456	CCNB2	protein_coding	70.3798	2.96134	1.21733	2.43264	0.0149891
ENSG00000146070	PLA2G7	protein_coding	235.196	2.95091	1.50493	1.96083	0.0498989
ENSG00000227268	KLLN	protein_coding	2.45799	2.9353	1.31545	2.23141	0.0256541
ENSG00000177951	BET1L	protein_coding	388.767	2.93231	0.829335	3.53574	0.000406637
ENSG00000205045	SLFN12L	protein_coding	478.78	2.93219	1.25705	2.3326	0.0196694
ENSG00000221926	TRIM16	protein_coding	840.755	2.93114	1.09895	2.66722	0.00764806
ENSG00000106400	ZNHIT1	protein_coding	282.301	2.93077	1.09331	2.68064	0.00734812
ENSG00000155636	RBM45	protein_coding	61.8714	2.9249	1.41071	2.07335	0.0381393
ENSG00000121621	KIF18A	protein_coding	186.237	2.92342	1.1916	2.45336	0.0141528
ENSG00000229180	GS1-124K5.11	lincRNA	2.94436	2.91955	1.25558	2.32526	0.0200578
ENSG00000165480	SKA3	protein_coding	88.0208	2.91739	1.47528	1.97751	0.0479837
ENSG00000167118	URM1	protein_coding	59.5425	2.91036	1.08679	2.67796	0.0074073
ENSG00000072571	HMMR	protein_coding	151.066	2.908	1.06815	2.72246	0.00647988
ENSG00000005194	CIAPIN1	protein_coding	337.641	2.89666	1.26074	2.29759	0.021585
ENSG00000162069	BICDL2	protein_coding	82.1468	2.89666	1.1422	2.53603	0.0112118
ENSG00000173599	PC	protein_coding	288.719	2.8952	1.40794	2.05633	0.0397504
ENSG00000177575	CD163	protein_coding	2072.85	2.8872	0.559897	5.15666	2.51392e-07
ENSG00000211644	IGLV1-51	IG_V_gene	420.201	2.87896	1.11226	2.58838	0.00964274
ENSG00000115221	ITGB6	protein_coding	2954.49	2.87834	0.928851	3.09881	0.00194296
ENSG00000189334	S100A14	protein_coding	625.706	2.87715	1.25047	2.30086	0.0213994
ENSG00000258405	ZNF578	protein_coding	16.4662	2.87081	1.22148	2.35027	0.0187598
ENSG00000146530	VWDE	protein_coding	94.4471	2.8644	1.30147	2.2009	0.027743
ENSG00000123728	RAP2C	protein_coding	204.513	2.86406	1.23086	2.32688	0.0199714
ENSG00000106714	CNTNAP3	protein_coding	921.988	2.8637	1.10666	2.5877	0.00966203
ENSG00000215559	ANKRD20A11P	transcribed_unprocessed_pseudogene	1284.73	2.86143	1.4292	2.00212	0.0452719
ENSG00000142444	C19orf52	protein_coding	12.3488	2.85935	1.0559	2.70799	0.00676928
ENSG00000273611	ZNHIT3	protein_coding	92.4751	2.85618	1.31384	2.17392	0.029711
ENSG00000184979	USP18	protein_coding	267.605	2.84869	1.44024	1.97793	0.0479371
ENSG00000137975	CLCA2	protein_coding	2624.12	2.83914	1.41119	2.01188	0.0442331
ENSG00000128578	STRIP2	protein_coding	479.237	2.83578	1.21971	2.32496	0.0200739
ENSG00000127152	BCL11B	protein_coding	159.875	2.83058	0.978648	2.89234	0.0038238
ENSG00000134256	CD101	protein_coding	147.6	2.82742	1.21864	2.32015	0.0203329
ENSG00000136816	TOR1B	protein_coding	129.652	2.8261	1.19066	2.37355	0.0176182
ENSG00000126215	XRCC3	protein_coding	282.796	2.81782	1.00533	2.80288	0.00506484
ENSG00000141968	VAV1	protein_coding	618.582	2.81275	1.26466	2.22412	0.0261406
ENSG00000157992	KRTCAP3	protein_coding	508.879	2.80299	1.31368	2.13369	0.0328679
ENSG00000163607	GTPBP8	protein_coding	74.578	2.79523	1.36091	2.05394	0.0399818
ENSG00000203760	CENPW	protein_coding	188.253	2.79219	1.17131	2.38382	0.017134
ENSG00000197299	BLM	protein_coding	379.297	2.79055	1.11865	2.49457	0.0126111
ENSG00000111432	FZD10	protein_coding	372.808	2.78394	1.14657	2.42805	0.0151801
ENSG00000110848	CD69	protein_coding	119.485	2.77121	1.3621	2.03451	0.0418998
ENSG00000278828	HIST1H3H	protein_coding	123.767	2.76963	1.00882	2.74542	0.00604333
ENSG00000101189	MRGBP	protein_coding	82.0544	2.76013	1.3863	1.991	0.0464809
ENSG00000173457	PPP1R14B	protein_coding	219.561	2.75324	1.20701	2.28103	0.0225467
ENSG00000142409	ZNF787	protein_coding	104.857	2.74523	1.32441	2.07279	0.0381917
ENSG00000111276	CDKN1B	protein_coding	1818.02	2.74239	0.86566	3.16797	0.00153507
ENSG00000186832	KRT16	protein_coding	15688.3	2.73312	1.1041	2.47543	0.0133077
ENSG00000171051	FPR1	protein_coding	131.569	2.7314	1.12213	2.43413	0.0149278
ENSG00000240429	LRRFIP1P1	processed_pseudogene	65.3474	2.72303	0.930615	2.92606	0.00343289
ENSG00000181788	SIAH2	protein_coding	527.605	2.71036	0.906666	2.98937	0.00279556
ENSG00000110583	NAA40	protein_coding	125.664	2.70916	1.22126	2.21833	0.026532
ENSG00000171763	SPATA5L1	protein_coding	272.526	2.70275	1.21952	2.21624	0.0266754
ENSG00000170571	EMB	protein_coding	383.242	2.69665	0.893261	3.01889	0.00253705
ENSG00000223572	CKMT1A	protein_coding	1554.15	2.68894	0.961547	2.79647	0.00516647
ENSG00000278588	HIST1H2BI	protein_coding	423.821	2.67406	1.1651	2.29513	0.0217259
ENSG00000137474	MYO7A	protein_coding	442.412	2.6687	0.763504	3.49533	0.000473482
ENSG00000046604	DSG2	protein_coding	2461.89	2.66824	0.7779	3.43005	0.000603474
ENSG00000124795	DEK	protein_coding	1203.53	2.66675	0.926892	2.87709	0.00401364
ENSG00000077092	RARB	protein_coding	132.45	2.6662	1.15789	2.30264	0.021299
ENSG00000133315	MACROD1	protein_coding	72.3283	2.66378	1.34702	1.97754	0.0479809
ENSG00000117748	RPA2	protein_coding	516.752	2.65203	0.976386	2.71617	0.00660416
ENSG00000168040	FADD	protein_coding	29.1309	2.65069	1.30172	2.0363	0.0417205
ENSG00000130299	GTPBP3	protein_coding	80.2402	2.64306	1.07307	2.46308	0.0137749
ENSG00000107262	BAG1	protein_coding	2357.18	2.62267	0.772694	3.39418	0.000688338
ENSG00000167842	MIS12	protein_coding	124.52	2.62116	1.27028	2.06345	0.0390699
ENSG00000115956	PLEK	protein_coding	504.726	2.61917	1.21627	2.15345	0.0312832
ENSG00000091129	NRCAM	protein_coding	196.998	2.61333	1.26928	2.05891	0.0395025
ENSG00000121858	TNFSF10	protein_coding	1787.03	2.61269	0.834837	3.12958	0.00175055
ENSG00000157514	TSC22D3	protein_coding	362.79	2.60893	0.895398	2.91371	0.00357158
ENSG00000273802	HIST1H2BG	protein_coding	500.595	2.59296	0.960322	2.70009	0.00693204
ENSG00000184220	CMSS1	protein_coding	618.568	2.58438	0.782489	3.30277	0.000957345
ENSG00000175895	PLEKHF2	protein_coding	212.874	2.58287	0.863787	2.99017	0.0027882
ENSG00000130311	DDA1	protein_coding	205.43	2.58154	0.997031	2.58922	0.00961928
ENSG00000159199	ATP5G1	protein_coding	488.721	2.58021	1.12686	2.28974	0.0220365
ENSG00000248527	MTATP6P1	unprocessed_pseudogene	8.8897	2.57167	1.05726	2.43239	0.0149994
ENSG00000165272	AQP3	protein_coding	2248.62	2.56624	1.22437	2.09596	0.0360854
ENSG00000156535	CD109	protein_coding	300.007	2.56563	1.08326	2.36843	0.0178635
ENSG00000197641	SERPINB13	protein_coding	2243.2	2.56137	1.15852	2.21089	0.0270438
ENSG00000072786	STK10	protein_coding	1727.06	2.55855	0.879773	2.90819	0.00363523
ENSG00000162783	IER5	protein_coding	1522.49	2.55711	0.755407	3.38508	0.000711582
ENSG00000104886	PLEKHJ1	protein_coding	35.4273	2.54478	1.01815	2.49942	0.0124397
ENSG00000260027	HOXB7	protein_coding	22.8972	2.54374	1.18186	2.15232	0.0313718
ENSG00000075218	GTSE1	protein_coding	183.825	2.53289	0.917132	2.76175	0.00574916
ENSG00000091622	PITPNM3	protein_coding	637.247	2.5309	1.06463	2.37727	0.0174414
ENSG00000147383	NSDHL	protein_coding	209.093	2.53085	1.08697	2.32835	0.0198933
ENSG00000157353	FUK	protein_coding	385.242	2.52817	1.1957	2.11438	0.0344831
ENSG00000139579	NABP2	protein_coding	593.298	2.52679	1.08984	2.3185	0.0204224
ENSG00000110057	UNC93B1	protein_coding	239.643	2.52511	1.0028	2.51807	0.0118
ENSG00000124279	FASTKD3	protein_coding	556.845	2.52493	1.17717	2.14492	0.0319595
ENSG00000165572	KBTBD6	protein_coding	166.787	2.52227	1.05881	2.38218	0.0172105
ENSG00000128422	KRT17	protein_coding	15850.6	2.51739	0.989714	2.54355	0.0109732
ENSG00000213676	ATF6B	protein_coding	279.279	2.5143	0.900587	2.79184	0.00524091
ENSG00000118939	UCHL3	protein_coding	331.748	2.50379	0.830637	3.0143	0.00257572
ENSG00000160752	FDPS	protein_coding	1390.47	2.50082	0.775479	3.22488	0.00126026
ENSG00000167900	TK1	protein_coding	142.489	2.49898	1.21095	2.06365	0.039051
ENSG00000180801	ARSJ	protein_coding	189.164	2.49771	0.923563	2.70443	0.00684221
ENSG00000186834	HEXIM1	protein_coding	817.512	2.49128	0.967784	2.57421	0.0100468
ENSG00000103528	SYT17	protein_coding	181.151	2.48848	1.16798	2.13058	0.0331236
ENSG00000134955	SLC37A2	protein_coding	313.728	2.48381	1.16159	2.13828	0.0324936
ENSG00000173163	COMMD1	protein_coding	348.439	2.48162	1.087	2.28301	0.0224297
ENSG00000166189	HPS6	protein_coding	357.202	2.47787	1.13348	2.18606	0.0288109
ENSG00000160949	TONSL	protein_coding	371.414	2.47305	1.011	2.44615	0.0144392
ENSG00000203811	HIST2H3C	protein_coding	752.774	2.47232	0.853169	2.89781	0.00375783
ENSG00000203852	HIST2H3A	protein_coding	752.774	2.47232	0.853169	2.89781	0.00375783
ENSG00000132017	DCAF15	protein_coding	483.867	2.4702	0.815972	3.02732	0.00246737
ENSG00000001461	NIPAL3	protein_coding	338.759	2.46996	1.06915	2.3102	0.0208769
ENSG00000245848	CEBPA	protein_coding	341.94	2.46919	1.03455	2.38672	0.0169992
ENSG00000141293	SKAP1	protein_coding	135.515	2.45736	1.16843	2.10313	0.0354542
ENSG00000114999	TTL	protein_coding	313.721	2.45587	0.955333	2.57069	0.0101496
ENSG00000173218	VANGL1	protein_coding	1072.07	2.45179	0.959854	2.55434	0.010639
ENSG00000153885	KCTD15	protein_coding	184.476	2.43993	0.903882	2.69939	0.00694672
ENSG00000188089	PLA2G4E	protein_coding	125.306	2.43833	1.23009	1.98223	0.0474532
ENSG00000011485	PPP5C	protein_coding	546.514	2.43772	0.815999	2.9874	0.0028136
ENSG00000148926	ADM	protein_coding	405.553	2.42629	1.20665	2.01077	0.0443494
ENSG00000160111	CPAMD8	protein_coding	448.293	2.42411	1.22489	1.97905	0.0478107
ENSG00000129474	AJUBA	protein_coding	490.905	2.42152	0.870928	2.78039	0.00542934
ENSG00000148300	REXO4	protein_coding	164.181	2.40872	0.699708	3.44246	0.000576457
ENSG00000062582	MRPS24	protein_coding	218.185	2.3979	0.872699	2.74769	0.00600173
ENSG00000037757	MRI1	protein_coding	124.683	2.39059	0.745987	3.2046	0.00135249
ENSG00000276903	HIST1H2AL	protein_coding	579.427	2.38789	1.13271	2.10812	0.035021
ENSG00000141582	CBX4	protein_coding	309.35	2.3876	0.949344	2.515	0.0119031
ENSG00000148655	C10orf11	protein_coding	67.2471	2.38461	1.12473	2.12017	0.0339913
ENSG00000114019	AMOTL2	protein_coding	1632	2.37684	0.740603	3.20933	0.00133043
ENSG00000123201	GUCY1B2	transcribed_unitary_pseudogene	14.8331	2.3747	1.18741	1.99991	0.0455104
ENSG00000170584	NUDCD2	protein_coding	97.7255	2.37385	0.856443	2.77176	0.00557543
ENSG00000166477	LEO1	protein_coding	750.375	2.36886	0.763605	3.10221	0.00192081
ENSG00000143061	IGSF3	protein_coding	1197.63	2.36861	1.04287	2.27124	0.0231325
ENSG00000109667	SLC2A9	protein_coding	400.655	2.36751	1.06472	2.22361	0.0261749
ENSG00000151136	BTBD11	protein_coding	326.989	2.3661	0.942181	2.5113	0.0120286
ENSG00000182372	CLN8	protein_coding	212.586	2.3621	1.14143	2.06942	0.0385071
ENSG00000196152	ZNF79	protein_coding	233.095	2.35915	1.00819	2.33999	0.0192841
ENSG00000077935	SMC1B	protein_coding	784.348	2.35327	1.00832	2.33385	0.0196036
ENSG00000099194	SCD	protein_coding	1505.23	2.34886	0.775658	3.02822	0.00245998
ENSG00000135940	COX5B	protein_coding	1429.11	2.34317	0.503493	4.65384	3.25808e-06
ENSG00000089685	BIRC5	protein_coding	68.2652	2.34259	1.11596	2.09916	0.0358029
ENSG00000168528	SERINC2	protein_coding	904.321	2.33409	0.805124	2.89904	0.00374307
ENSG00000101115	SALL4	protein_coding	807.057	2.33363	1.17192	1.9913	0.0464485
ENSG00000149503	INCENP	protein_coding	1123.36	2.33156	0.71239	3.27287	0.00106462
ENSG00000163046	ANKRD30BL	protein_coding	23.3846	2.33106	0.60168	3.87426	0.00010695
ENSG00000160049	DFFA	protein_coding	488.707	2.32446	1.04961	2.2146	0.0267872
ENSG00000173156	RHOD	protein_coding	292.773	2.32033	1.0949	2.11921	0.0340724
ENSG00000185278	ZBTB37	protein_coding	977.523	2.31757	1.00997	2.29468	0.0217516
ENSG00000143554	SLC27A3	protein_coding	183.235	2.31492	0.809951	2.8581	0.00426183
ENSG00000181458	TMEM45A	protein_coding	599.529	2.31264	1.03233	2.24021	0.0250772
ENSG00000145386	CCNA2	protein_coding	357.346	2.30876	0.905431	2.5499	0.0107753
ENSG00000101412	E2F1	protein_coding	149.352	2.30422	1.13953	2.02207	0.0431689
ENSG00000119650	IFT43	protein_coding	395.665	2.30352	1.04856	2.19685	0.028031
ENSG00000168394	TAP1	protein_coding	1172.45	2.29581	1.04778	2.19112	0.0284429
ENSG00000124107	SLPI	protein_coding	602.236	2.2936	0.972849	2.35761	0.018393
ENSG00000126803	HSPA2	protein_coding	1140.24	2.29002	0.723716	3.16425	0.00155484
ENSG00000198917	SPOUT1	protein_coding	303.116	2.28946	0.777808	2.94347	0.00324552
ENSG00000166436	TRIM66	protein_coding	924.08	2.28934	0.99454	2.30191	0.0213404
ENSG00000186638	KIF24	protein_coding	183.327	2.28167	0.964179	2.36644	0.0179602
ENSG00000076382	SPAG5	protein_coding	687.185	2.27994	0.709731	3.2124	0.00131633
ENSG00000102390	PBDC1	protein_coding	507.486	2.26877	0.896995	2.5293	0.011429
ENSG00000064655	EYA2	protein_coding	1067.11	2.26725	0.70778	3.20332	0.00135852
ENSG00000186081	KRT5	protein_coding	70604.3	2.26671	1.12721	2.0109	0.0443364
ENSG00000127084	FGD3	protein_coding	454.619	2.26241	1.09645	2.06339	0.0390755
ENSG00000159348	CYB5R1	protein_coding	314.495	2.26055	0.829244	2.72604	0.00640992
ENSG00000125648	SLC25A23	protein_coding	555.825	2.25268	1.02616	2.19525	0.0281455
ENSG00000176087	SLC35A4	protein_coding	315.099	2.24967	1.01897	2.20778	0.0272596
ENSG00000196878	LAMB3	protein_coding	6906.05	2.24767	0.821352	2.73654	0.00620882
ENSG00000162654	GBP4	protein_coding	1295.36	2.24757	1.00922	2.22704	0.0259449
ENSG00000163918	RFC4	protein_coding	628.596	2.24614	0.807613	2.78121	0.00541564
ENSG00000169188	APEX2	protein_coding	177.833	2.24469	0.83647	2.68353	0.00728498
ENSG00000095321	CRAT	protein_coding	626.98	2.2421	1.1347	1.97593	0.0481623
ENSG00000129347	KRI1	protein_coding	934.656	2.24124	0.854937	2.62153	0.0087537
ENSG00000133895	MEN1	protein_coding	656.943	2.24105	1.02544	2.18544	0.0288565
ENSG00000187017	ESPN	protein_coding	378.322	2.23418	1.11705	2.00007	0.0454923
ENSG00000177628	GBA	protein_coding	1038.1	2.23177	1.00281	2.22552	0.0260465
ENSG00000105647	PIK3R2	protein_coding	545.888	2.22283	1.06412	2.08889	0.0367178
ENSG00000149716	ORAOV1	protein_coding	224.736	2.21575	0.962401	2.30231	0.0213175
ENSG00000171466	ZNF562	protein_coding	655.415	2.21435	1.08616	2.0387	0.0414802
ENSG00000127586	CHTF18	protein_coding	337.65	2.21343	0.655818	3.37507	0.000737963
ENSG00000114115	RBP1	protein_coding	681.319	2.21256	1.05084	2.10552	0.0352465
ENSG00000159720	ATP6V0D1	protein_coding	806.867	2.21145	0.82431	2.68279	0.00730102
ENSG00000137692	DCUN1D5	protein_coding	1130.16	2.19441	0.820343	2.67499	0.00747317
ENSG00000101911	PRPS2	protein_coding	490.135	2.18916	0.719548	3.04241	0.0023469
ENSG00000182199	SHMT2	protein_coding	718.574	2.18754	0.645261	3.39016	0.000698506
ENSG00000124541	RRP36	protein_coding	196.657	2.17621	1.03567	2.10127	0.0356172
ENSG00000184292	TACSTD2	protein_coding	2034.84	2.1762	0.673003	3.23356	0.00122257
ENSG00000116649	SRM	protein_coding	161.624	2.16671	1.00026	2.16615	0.0302999
ENSG00000162511	LAPTM5	protein_coding	1163.89	2.16542	0.845167	2.56212	0.0104035
ENSG00000090520	DNAJB11	protein_coding	666.688	2.15056	0.757765	2.83802	0.00453938
ENSG00000198131	ZNF544	protein_coding	348.575	2.14904	0.630158	3.41031	0.000648884
ENSG00000198554	WDHD1	protein_coding	1018.94	2.14885	0.897477	2.39432	0.0166513
ENSG00000118046	STK11	protein_coding	798.509	2.14726	0.851105	2.52291	0.011639
ENSG00000179604	CDC42EP4	protein_coding	418.226	2.14512	1.05769	2.02812	0.0425478
ENSG00000138778	CENPE	protein_coding	1320.31	2.1406	0.779852	2.74487	0.00605341
ENSG00000145536	ADAMTS16	protein_coding	132.385	2.1362	1.07913	1.97955	0.0477537
ENSG00000169242	EFNA1	protein_coding	591.742	2.13314	0.947996	2.25016	0.024439
ENSG00000100300	TSPO	protein_coding	108.414	2.12631	0.9682	2.19615	0.0280813
ENSG00000109854	HTATIP2	protein_coding	445.165	2.12378	0.867932	2.44694	0.0144075
ENSG00000160932	LY6E	protein_coding	362.785	2.11902	0.709075	2.98843	0.00280414
ENSG00000138182	KIF20B	protein_coding	1258.15	2.11753	0.689891	3.06937	0.00214509
ENSG00000173065	FAM222B	protein_coding	422.809	2.11574	0.906969	2.33276	0.0196609
ENSG00000197077	KIAA1671	protein_coding	1236.23	2.11259	0.666063	3.17177	0.00151515
ENSG00000125482	TTF1	protein_coding	814.62	2.11255	0.876529	2.41013	0.0159468
ENSG00000176340	COX8A	protein_coding	326.581	2.10637	0.925523	2.27587	0.0228538
ENSG00000072135	PTPN18	protein_coding	291.323	2.10444	0.772506	2.72417	0.0064463
ENSG00000066117	SMARCD1	protein_coding	1128.75	2.10386	0.878186	2.39569	0.016589
ENSG00000213339	QTRT1	protein_coding	357.279	2.10272	0.79882	2.63228	0.00848145
ENSG00000205323	SARNP	protein_coding	567.372	2.10079	0.794329	2.64473	0.0081755
ENSG00000270882	HIST2H4A	protein_coding	1550.21	2.10014	0.62621	3.35374	0.000797281
ENSG00000198001	IRAK4	protein_coding	368.419	2.09673	0.705246	2.97304	0.00294864
ENSG00000164896	FASTK	protein_coding	219.207	2.09619	0.885042	2.36846	0.0178621
ENSG00000134590	FAM127A	protein_coding	107.628	2.09602	0.94959	2.20729	0.027294
ENSG00000183458	RP11-958N24.1	transcribed_unprocessed_pseudogene	2349.79	2.09355	1.01519	2.06223	0.0391858
ENSG00000233139	RP11-38O23.4	processed_pseudogene	6.14849	2.09282	0.937722	2.23181	0.0256276
ENSG00000146192	FGD2	protein_coding	172.394	2.09181	0.993724	2.10502	0.0352897
ENSG00000140950	TLDC1	protein_coding	520.33	2.08997	0.898044	2.32725	0.0199522
ENSG00000186666	BCDIN3D	protein_coding	81.2785	2.08183	0.799919	2.60256	0.00925314
ENSG00000137857	DUOX1	protein_coding	3072.69	2.07588	1.05244	1.97244	0.0485593
ENSG00000171100	MTM1	protein_coding	353.172	2.07217	0.969265	2.13788	0.0325268
ENSG00000138303	ASCC1	protein_coding	339.258	2.06956	0.900578	2.29803	0.02156
ENSG00000164078	MST1R	protein_coding	2006.91	2.06716	0.975572	2.11893	0.0340968
ENSG00000176248	ANAPC2	protein_coding	295.161	2.06236	0.621569	3.31798	0.000906701
ENSG00000168303	MPLKIP	protein_coding	235.822	2.05621	1.04778	1.96245	0.0497104
ENSG00000167600	CYP2S1	protein_coding	378.611	2.05601	0.97364	2.11167	0.0347147
ENSG00000151657	KIN	protein_coding	223.396	2.0548	0.896169	2.29288	0.0218552
ENSG00000163798	SLC4A1AP	protein_coding	707.373	2.05234	0.570655	3.59647	0.000322567
ENSG00000112297	AIM1	protein_coding	3373.46	2.05159	0.692235	2.96372	0.00303945
ENSG00000163328	GPR155	protein_coding	251.784	2.0463	0.992734	2.06127	0.0392769
ENSG00000120533	ENY2	protein_coding	588.656	2.04531	0.953208	2.14571	0.031896
ENSG00000198840	MT-ND3	protein_coding	15.4563	2.04243	0.768689	2.65703	0.00788327
ENSG00000277224	HIST1H2BF	protein_coding	233.286	2.03969	0.935889	2.17941	0.0293011
ENSG00000105197	TIMM50	protein_coding	546.502	2.03758	0.638945	3.18897	0.00142778
ENSG00000164032	H2AFZ	protein_coding	404.185	2.02886	0.942351	2.15298	0.0313201
ENSG00000155034	FBXL18	protein_coding	475.016	2.02821	0.793086	2.55736	0.0105469
ENSG00000203326	ZNF525	protein_coding	232.353	2.02812	0.999444	2.02925	0.0424329
ENSG00000164180	TMEM161B	protein_coding	1011.24	2.01861	0.854837	2.3614	0.0182062
ENSG00000182795	C1orf116	protein_coding	360.793	2.01196	0.889345	2.26229	0.0236794
ENSG00000006432	MAP3K9	protein_coding	374.192	1.99808	0.909496	2.19691	0.028027
ENSG00000160211	G6PD	protein_coding	252.285	1.99179	0.88827	2.24232	0.0249405
ENSG00000117525	F3	protein_coding	2055	1.991	0.930971	2.13862	0.0324662
ENSG00000086570	FAT2	protein_coding	9779.09	1.98827	0.998214	1.99183	0.0463897
ENSG00000167670	CHAF1A	protein_coding	1900.02	1.97794	0.742622	2.66345	0.0077343
ENSG00000119522	DENND1A	protein_coding	1228.36	1.96661	0.681818	2.88436	0.00392211
ENSG00000111801	BTN3A3	protein_coding	1816.67	1.96506	0.96901	2.02791	0.0425696
ENSG00000111602	TIMELESS	protein_coding	1600.73	1.96478	0.755814	2.59955	0.00933451
ENSG00000146376	ARHGAP18	protein_coding	2304.58	1.96291	0.840888	2.33433	0.0195784
ENSG00000119705	SLIRP	protein_coding	593.376	1.95841	0.698753	2.80272	0.00506742
ENSG00000168411	RFWD3	protein_coding	1042.59	1.9577	0.922851	2.12136	0.0338917
ENSG00000126787	DLGAP5	protein_coding	565.193	1.95627	0.984745	1.98658	0.046969
ENSG00000081307	UBA5	protein_coding	850.357	1.9397	0.73452	2.64077	0.0082718
ENSG00000164104	HMGB2	protein_coding	1524.49	1.93853	0.619022	3.13159	0.0017386
ENSG00000175106	TVP23C	protein_coding	710.721	1.93218	0.933335	2.07019	0.0384344
ENSG00000126709	IFI6	protein_coding	388.274	1.93206	0.911898	2.11873	0.0341135
ENSG00000136485	DCAF7	protein_coding	613.132	1.92818	0.575922	3.34798	0.000814035
ENSG00000161800	RACGAP1	protein_coding	704.92	1.92735	0.857981	2.24638	0.0246796
ENSG00000258289	CHURC1	protein_coding	170.902	1.92188	0.861962	2.22966	0.0257701
ENSG00000174749	C4orf32	protein_coding	55.5999	1.91854	0.674357	2.84498	0.00444135
ENSG00000107679	PLEKHA1	protein_coding	1119.95	1.91835	0.829304	2.31321	0.0207112
ENSG00000162377	COA7	protein_coding	105.951	1.916	0.95376	2.00889	0.0445485
ENSG00000114251	WNT5A	protein_coding	107.593	1.90392	0.891784	2.13496	0.0327641
ENSG00000187531	SIRT7	protein_coding	254.904	1.89807	0.933763	2.03271	0.0420823
ENSG00000090661	CERS4	protein_coding	263.004	1.89664	0.882861	2.14829	0.0316906
ENSG00000155629	PIK3AP1	protein_coding	785.877	1.89454	0.95728	1.97909	0.0478063
ENSG00000152952	PLOD2	protein_coding	1715.26	1.89243	0.772082	2.45108	0.0142428
ENSG00000249967	RP11-548K23.11	protein_coding	257.209	1.89232	0.865459	2.18649	0.0287796
ENSG00000158717	RNF166	protein_coding	128.495	1.89197	0.773406	2.44629	0.0144335
ENSG00000166881	NEMP1	protein_coding	482.156	1.89027	0.71331	2.64999	0.00804934
ENSG00000165609	NUDT5	protein_coding	636.249	1.88829	0.54254	3.48046	0.000500551
ENSG00000057757	PITHD1	protein_coding	420.667	1.88277	0.888169	2.11984	0.0340199
ENSG00000184083	FAM120C	protein_coding	612.182	1.88203	0.87946	2.13998	0.0323565
ENSG00000070814	TCOF1	protein_coding	3041.37	1.87939	0.673196	2.79174	0.00524254
ENSG00000105135	ILVBL	protein_coding	287.414	1.87875	0.761741	2.46639	0.0136484
ENSG00000058085	LAMC2	protein_coding	6033.26	1.87002	0.906173	2.06365	0.0390511
ENSG00000164713	BRI3	protein_coding	670.635	1.86866	0.944318	1.97885	0.0478332
ENSG00000171497	PPID	protein_coding	715.134	1.86653	0.821799	2.27128	0.0231301
ENSG00000110446	SLC15A3	protein_coding	529.645	1.86482	0.747467	2.49485	0.012601
ENSG00000135525	MAP7	protein_coding	712.587	1.86351	0.525357	3.54712	0.00038946
ENSG00000133731	IMPA1	protein_coding	480.239	1.85329	0.907486	2.04222	0.0411292
ENSG00000187778	MCRS1	protein_coding	355.67	1.85157	0.693904	2.66834	0.00762264
ENSG00000178425	NT5DC1	protein_coding	672.255	1.85076	0.894128	2.0699	0.0384614
ENSG00000100297	MCM5	protein_coding	580.745	1.83405	0.755031	2.4291	0.0151362
ENSG00000117632	STMN1	protein_coding	1258.4	1.83187	0.58719	3.11972	0.00181026
ENSG00000125445	MRPS7	protein_coding	240.805	1.82661	0.787649	2.31906	0.0203918
ENSG00000115233	PSMD14	protein_coding	599.033	1.82626	0.593773	3.07568	0.00210023
ENSG00000064102	ASUN	protein_coding	1550.33	1.82213	0.783116	2.32676	0.0199779
ENSG00000137656	BUD13	protein_coding	1088.9	1.8044	0.913017	1.97631	0.0481198
ENSG00000167880	EVPL	protein_coding	1857.61	1.80251	0.707946	2.54612	0.0108928
ENSG00000108829	LRRC59	protein_coding	1118.81	1.79932	0.746388	2.41071	0.0159216
ENSG00000100897	DCAF11	protein_coding	356.873	1.79895	0.758258	2.37248	0.0176693
ENSG00000201185	RNA5SP202	rRNA	88.1924	1.79881	0.726337	2.47655	0.0132658
ENSG00000225840	AC010970.2	processed_pseudogene	40.6986	1.79646	0.449214	3.99912	6.3578e-05
ENSG00000164930	FZD6	protein_coding	1705.41	1.79515	0.724847	2.4766	0.0132641
ENSG00000015133	CCDC88C	protein_coding	2760.42	1.79144	0.548463	3.26629	0.00108966
ENSG00000160194	NDUFV3	protein_coding	1035.24	1.79014	0.841525	2.12725	0.033399
ENSG00000122417	ODF2L	protein_coding	790.988	1.7853	0.631646	2.82642	0.00470713
ENSG00000172932	ANKRD13D	protein_coding	531.072	1.7841	0.606731	2.94052	0.00327666
ENSG00000166483	WEE1	protein_coding	602.246	1.78345	0.902695	1.9757	0.0481891
ENSG00000132507	EIF5A	protein_coding	1781.01	1.78207	0.617327	2.88674	0.0038925
ENSG00000080986	NDC80	protein_coding	203.772	1.77826	0.865321	2.05502	0.0398768
ENSG00000117226	GBP3	protein_coding	2290.42	1.77672	0.730761	2.43133	0.0150433
ENSG00000185825	BCAP31	protein_coding	295.899	1.7751	0.836108	2.12305	0.0337495
ENSG00000160218	TRAPPC10	protein_coding	3529.7	1.77246	0.647658	2.73672	0.00620555
ENSG00000198712	MT-CO2	protein_coding	34.5019	1.77152	0.615757	2.87697	0.00401511
ENSG00000160293	VAV2	protein_coding	1637.52	1.77104	0.876455	2.02068	0.0433129
ENSG00000189159	HN1	protein_coding	544.989	1.77015	0.811044	2.18255	0.0290686
ENSG00000115415	STAT1	protein_coding	2387.89	1.7681	0.850798	2.07816	0.0376943
ENSG00000144476	ACKR3	protein_coding	497.718	1.76569	0.813904	2.16941	0.0300515
ENSG00000205356	TECPR1	protein_coding	635.186	1.76113	0.809441	2.17573	0.0295752
ENSG00000170836	PPM1D	protein_coding	893.644	1.7541	0.724588	2.42083	0.0154852
ENSG00000176170	SPHK1	protein_coding	462.483	1.75315	0.837925	2.09226	0.0364157
ENSG00000162852	CNST	protein_coding	768.98	1.74347	0.88088	1.97923	0.0477896
ENSG00000111775	COX6A1	protein_coding	2157.1	1.73828	0.69884	2.48738	0.0128687
ENSG00000104881	PPP1R13L	protein_coding	961.69	1.73724	0.769322	2.25815	0.0239365
ENSG00000143256	PFDN2	protein_coding	373.876	1.732	0.664567	2.60621	0.00915491
ENSG00000116871	MAP7D1	protein_coding	2070.17	1.72815	0.559595	3.08821	0.00201367
ENSG00000090889	KIF4A	protein_coding	910.829	1.72459	0.738414	2.33554	0.0195155
ENSG00000125447	GGA3	protein_coding	2001.5	1.72252	0.666313	2.58515	0.0097336
ENSG00000131389	SLC6A6	protein_coding	1159.79	1.71905	0.710014	2.42115	0.0154717
ENSG00000184164	CRELD2	protein_coding	208.862	1.71704	0.614979	2.79203	0.00523786
ENSG00000177082	WDR73	protein_coding	398.691	1.71591	0.815028	2.10534	0.035262
ENSG00000141526	SLC16A3	protein_coding	413.865	1.71543	0.805824	2.12879	0.0332713
ENSG00000089248	ERP29	protein_coding	591.829	1.71445	0.753413	2.27557	0.0228716
ENSG00000136930	PSMB7	protein_coding	437.419	1.71296	0.663588	2.58135	0.00984134
ENSG00000132481	TRIM47	protein_coding	303.428	1.70977	0.760179	2.24917	0.0245015
ENSG00000136938	ANP32B	protein_coding	9963.01	1.70932	0.514559	3.32191	0.000894028
ENSG00000178922	HYI	protein_coding	507.473	1.69648	0.824861	2.05668	0.0397166
ENSG00000176986	SEC24C	protein_coding	2931.05	1.69295	0.438807	3.85808	0.00011428
ENSG00000186470	BTN3A2	protein_coding	2014.96	1.68709	0.860092	1.96152	0.049818
ENSG00000133110	POSTN	protein_coding	1542.25	1.68654	0.81321	2.07392	0.0380863
ENSG00000148848	ADAM12	protein_coding	1027.77	1.68445	0.788253	2.13695	0.0326023
ENSG00000092036	HAUS4	protein_coding	159.207	1.67967	0.833546	2.01509	0.0438955
ENSG00000198901	PRC1	protein_coding	840.142	1.67519	0.614453	2.72632	0.00640454
ENSG00000072310	SREBF1	protein_coding	3866.59	1.66901	0.727834	2.29311	0.0218414
ENSG00000213551	DNAJC9	protein_coding	636.82	1.6689	0.849359	1.96489	0.0494268
ENSG00000105669	COPE	protein_coding	487.545	1.66864	0.656997	2.5398	0.0110917
ENSG00000138594	TMOD3	protein_coding	1433.46	1.66844	0.554874	3.00688	0.00263944
ENSG00000162989	KCNJ3	protein_coding	23.8292	1.66249	0.785037	2.11773	0.0341982
ENSG00000143543	JTB	protein_coding	530.348	1.6587	0.716862	2.31383	0.0206769
ENSG00000144048	DUSP11	protein_coding	567.006	1.65753	0.549177	3.01821	0.00254273
ENSG00000153048	CARHSP1	protein_coding	110.986	1.65666	0.674605	2.45575	0.0140591
ENSG00000164916	FOXK1	protein_coding	1136.08	1.65302	0.591798	2.79321	0.00521873
ENSG00000087191	PSMC5	protein_coding	690.788	1.65195	0.602533	2.74167	0.00611275
ENSG00000143155	TIPRL	protein_coding	652.941	1.64982	0.667591	2.47131	0.013462
ENSG00000029153	ARNTL2	protein_coding	962.15	1.64909	0.741248	2.22476	0.0260977
ENSG00000117228	GBP1	protein_coding	5540.37	1.64345	0.574235	2.86199	0.00420997
ENSG00000115685	PPP1R7	protein_coding	424.86	1.64223	0.704134	2.33226	0.0196868
ENSG00000196235	SUPT5H	protein_coding	3405.41	1.63906	0.682283	2.40232	0.0162917
ENSG00000131747	TOP2A	protein_coding	3266.48	1.63838	0.67219	2.43738	0.014794
ENSG00000177733	HNRNPA0	protein_coding	670.28	1.63713	0.790892	2.06997	0.0384547
ENSG00000106244	PDAP1	protein_coding	1136.06	1.63323	0.565	2.89066	0.00384429
ENSG00000106290	TAF6	protein_coding	711.016	1.63242	0.829292	1.96845	0.0490159
ENSG00000025708	TYMP	protein_coding	872.29	1.63122	0.598107	2.7273	0.00638549
ENSG00000101193	GID8	protein_coding	274.96	1.62984	0.812535	2.00587	0.0448705
ENSG00000100902	PSMA6	protein_coding	1156.64	1.62907	0.802098	2.03101	0.0422542
ENSG00000167257	RNF214	protein_coding	960.352	1.62624	0.757194	2.14771	0.0317365
ENSG00000167088	SNRPD1	protein_coding	1910.33	1.62298	0.823605	1.97058	0.0487716
ENSG00000185246	PRPF39	protein_coding	1425.72	1.61909	0.80948	2.00016	0.045483
ENSG00000277075	HIST1H2AE	protein_coding	542.236	1.60595	0.776669	2.06775	0.0386639
ENSG00000149929	HIRIP3	protein_coding	787.929	1.60418	0.763049	2.10234	0.0355238
ENSG00000182606	TRAK1	protein_coding	1253.87	1.60383	0.769662	2.08381	0.0371778
ENSG00000161091	MFSD12	protein_coding	993.067	1.60306	0.743345	2.15655	0.0310409
ENSG00000177084	POLE	protein_coding	3881.55	1.60046	0.63289	2.52881	0.0114448
ENSG00000158710	TAGLN2	protein_coding	1847.48	1.59665	0.493978	3.23222	0.00122833
ENSG00000120029	C10orf76	protein_coding	2810	1.59568	0.707862	2.25422	0.024182
ENSG00000100503	NIN	protein_coding	3461.35	1.59448	0.482416	3.3052	0.000949098
ENSG00000152457	DCLRE1C	protein_coding	821.335	1.58463	0.793209	1.99775	0.045744
ENSG00000185722	ANKFY1	protein_coding	1222.2	1.58408	0.581747	2.72296	0.00646995
ENSG00000167196	FBXO22	protein_coding	1358.37	1.58128	0.8006	1.97511	0.0482553
ENSG00000066084	DIP2B	protein_coding	4400.38	1.57827	0.584187	2.70165	0.00689971
ENSG00000125885	MCM8	protein_coding	762.1	1.57282	0.753414	2.08759	0.0368344
ENSG00000138641	HERC3	protein_coding	2483.92	1.5714	0.748051	2.10065	0.0356713
ENSG00000125743	SNRPD2	protein_coding	1048.4	1.56447	0.739159	2.11655	0.034298
ENSG00000144645	OSBPL10	protein_coding	510.221	1.56156	0.555455	2.81131	0.004934
ENSG00000168298	HIST1H1E	protein_coding	3468.99	1.56137	0.607567	2.56987	0.0101736
ENSG00000090530	P3H2	protein_coding	972.662	1.55907	0.789987	1.97354	0.0484345
ENSG00000104419	NDRG1	protein_coding	8784.59	1.55631	0.659616	2.35941	0.0183039
ENSG00000139618	BRCA2	protein_coding	998.033	1.55444	0.786096	1.97742	0.0479944
ENSG00000077721	UBE2A	protein_coding	395.226	1.55292	0.610084	2.54541	0.0109149
ENSG00000074800	ENO1	protein_coding	7999.99	1.55222	0.443426	3.50053	0.000464339
ENSG00000149925	ALDOA	protein_coding	5768.79	1.54805	0.584158	2.65006	0.00804777
ENSG00000180596	HIST1H2BC	protein_coding	895.195	1.54682	0.728364	2.12369	0.033696
ENSG00000161547	SRSF2	protein_coding	965.796	1.54556	0.552267	2.79857	0.00513292
ENSG00000176619	LMNB2	protein_coding	2292.39	1.5448	0.591	2.61387	0.00895219
ENSG00000122965	RBM19	protein_coding	1802.87	1.53393	0.683968	2.24269	0.0249169
ENSG00000119541	VPS4B	protein_coding	1304.5	1.53132	0.557664	2.74596	0.0060334
ENSG00000004478	FKBP4	protein_coding	1066.37	1.53054	0.757473	2.02058	0.0433228
ENSG00000162704	ARPC5	protein_coding	347.45	1.52801	0.55896	2.73366	0.00626344
ENSG00000109971	HSPA8	protein_coding	21673.5	1.52451	0.57749	2.63989	0.00829338
ENSG00000261150	EPPK1	protein_coding	2968.75	1.51992	0.637526	2.38409	0.0171214
ENSG00000157450	RNF111	protein_coding	2125.39	1.5187	0.580068	2.61814	0.00884118
ENSG00000122034	GTF3A	protein_coding	727.375	1.51442	0.572328	2.64607	0.00814337
ENSG00000123144	C19orf43	protein_coding	397.217	1.51155	0.418577	3.61117	0.000304817
ENSG00000166855	CLPX	protein_coding	944.506	1.50971	0.583929	2.58543	0.00972575
ENSG00000179832	MROH1	protein_coding	4941.75	1.50694	0.675726	2.2301	0.0257406
ENSG00000176393	RNPEP	protein_coding	550.815	1.50498	0.698692	2.154	0.03124
ENSG00000163319	MRPS18C	protein_coding	168.379	1.50393	0.720062	2.08861	0.0367427
ENSG00000204370	SDHD	protein_coding	908.029	1.49559	0.753902	1.9838	0.0472777
ENSG00000112378	PERP	protein_coding	1415.24	1.49523	0.694867	2.15182	0.0314117
ENSG00000134440	NARS	protein_coding	2443.72	1.49466	0.501733	2.979	0.00289187
ENSG00000103549	RNF40	protein_coding	1469.39	1.49102	0.614119	2.4279	0.0151866
ENSG00000047644	WWC3	protein_coding	1330.14	1.49078	0.639459	2.33131	0.019737
ENSG00000199480	RNA5SP389	rRNA	526.865	1.48897	0.583377	2.55233	0.0107005
ENSG00000136448	NMT1	protein_coding	883.648	1.48358	0.493467	3.00644	0.00264325
ENSG00000113460	BRIX1	protein_coding	457.968	1.48294	0.595939	2.48841	0.0128316
ENSG00000150753	CCT5	protein_coding	3280.39	1.47989	0.455777	3.24697	0.00116641
ENSG00000110330	BIRC2	protein_coding	978.945	1.47387	0.582772	2.52907	0.0114366
ENSG00000166326	TRIM44	protein_coding	6309.98	1.47345	0.700463	2.10354	0.0354183
ENSG00000111142	METAP2	protein_coding	3032.44	1.47331	0.702651	2.09679	0.0360126
ENSG00000178927	C17orf62	protein_coding	674.875	1.46818	0.674144	2.17784	0.0294182
ENSG00000186088	GSAP	protein_coding	521.257	1.46803	0.666328	2.20316	0.0275838
ENSG00000130702	LAMA5	protein_coding	9909.3	1.46603	0.638023	2.29777	0.021575
ENSG00000141456	PELP1	protein_coding	1968.62	1.46462	0.697687	2.09925	0.035795
ENSG00000160410	SHKBP1	protein_coding	473.829	1.45284	0.500204	2.90449	0.00367854
ENSG00000277443	MARCKS	protein_coding	524.405	1.45254	0.461895	3.14473	0.00166239
ENSG00000149182	ARFGAP2	protein_coding	663.949	1.4479	0.509132	2.84385	0.00445718
ENSG00000123416	TUBA1B	protein_coding	12002.7	1.44332	0.362855	3.97767	6.95944e-05
ENSG00000182054	IDH2	protein_coding	1912.8	1.44192	0.655498	2.19973	0.0278258
ENSG00000094916	CBX5	protein_coding	1270.11	1.43846	0.591834	2.43051	0.0150776
ENSG00000168175	MAPK1IP1L	protein_coding	862.601	1.43763	0.4838	2.97155	0.00296302
ENSG00000128641	MYO1B	protein_coding	3228.39	1.43643	0.525982	2.73095	0.00631524
ENSG00000198938	MT-CO3	protein_coding	43.2491	1.43369	0.5195	2.75976	0.00578445
ENSG00000198763	MT-ND2	protein_coding	49.641	1.43369	0.525855	2.7264	0.00640301
ENSG00000148399	DPH7	protein_coding	228.378	1.4323	0.597213	2.39831	0.0164709
ENSG00000198888	MT-ND1	protein_coding	46.8228	1.42835	0.465548	3.06811	0.00215417
ENSG00000096696	DSP	protein_coding	29535.7	1.42589	0.591322	2.41136	0.015893
ENSG00000196453	ZNF777	protein_coding	136.617	1.42527	0.707761	2.01377	0.0440342
ENSG00000120708	TGFBI	protein_coding	3591.1	1.42014	0.564275	2.51676	0.0118441
ENSG00000196562	SULF2	protein_coding	4561.77	1.41855	0.567186	2.50102	0.0123835
ENSG00000092201	SUPT16H	protein_coding	3163.21	1.41848	0.502398	2.82342	0.00475138
ENSG00000064961	HMG20B	protein_coding	860.382	1.41699	0.515884	2.74672	0.0060194
ENSG00000042493	CAPG	protein_coding	783.215	1.40684	0.568601	2.47421	0.0133533
ENSG00000139921	TMX1	protein_coding	424.93	1.40456	0.477215	2.94325	0.00324789
ENSG00000076604	TRAF4	protein_coding	694.696	1.39973	0.656738	2.13134	0.0330609
ENSG00000136279	DBNL	protein_coding	3648.21	1.39947	0.508958	2.74968	0.00596527
ENSG00000092853	CLSPN	protein_coding	1195.55	1.39731	0.645553	2.16452	0.0304243
ENSG00000147419	CCDC25	protein_coding	457.939	1.39601	0.607219	2.29902	0.0215036
ENSG00000138801	PAPSS1	protein_coding	834.537	1.39549	0.604197	2.30966	0.0209068
ENSG00000166925	TSC22D4	protein_coding	329.42	1.38713	0.691172	2.00692	0.0447583
ENSG00000135373	EHF	protein_coding	1485.53	1.38349	0.615024	2.24949	0.0244814
ENSG00000163781	TOPBP1	protein_coding	2659.48	1.38119	0.561125	2.46146	0.0138373
ENSG00000187193	MT1X	protein_coding	594.532	1.38064	0.678528	2.03476	0.0418753
ENSG00000065357	DGKA	protein_coding	2061.24	1.3802	0.541804	2.54741	0.0108525
ENSG00000178974	FBXO34	protein_coding	381.098	1.37418	0.596467	2.30387	0.0212298
ENSG00000213983	AP1G2	protein_coding	1053.11	1.36705	0.551634	2.47818	0.0132055
ENSG00000159069	FBXW5	protein_coding	915.927	1.36412	0.681112	2.00278	0.045201
ENSG00000110696	C11orf58	protein_coding	1651.56	1.35771	0.459676	2.95362	0.00314074
ENSG00000174953	DHX36	protein_coding	2373.31	1.35637	0.597522	2.27	0.0232075
ENSG00000150316	CWC15	protein_coding	581.618	1.35425	0.515944	2.62479	0.00867014
ENSG00000145555	MYO10	protein_coding	3611.19	1.35059	0.653611	2.06635	0.0387953
ENSG00000131143	COX4I1	protein_coding	1499.66	1.34855	0.676616	1.99308	0.0462523
ENSG00000172785	CBWD1	protein_coding	3311.81	1.34304	0.642614	2.08997	0.0366207
ENSG00000134758	RNF138	protein_coding	522.015	1.32943	0.592335	2.24438	0.0248079
ENSG00000138434	SSFA2	protein_coding	4540.6	1.32885	0.514558	2.5825	0.00980879
ENSG00000198162	MAN1A2	protein_coding	5019.61	1.32565	0.661602	2.0037	0.0451018
ENSG00000164347	GFM2	protein_coding	611.505	1.32248	0.53695	2.46295	0.0137801
ENSG00000171530	TBCA	protein_coding	1615.57	1.32133	0.371507	3.55669	0.000375562
ENSG00000113648	H2AFY	protein_coding	3003.87	1.32084	0.619898	2.13074	0.0331106
ENSG00000148773	MKI67	protein_coding	10571.9	1.32058	0.483422	2.73174	0.00630014
ENSG00000117984	CTSD	protein_coding	2854.21	1.32009	0.353662	3.73264	0.000189484
ENSG00000143390	RFX5	protein_coding	816.875	1.31971	0.589606	2.23829	0.025202
ENSG00000160179	ABCG1	protein_coding	380.237	1.31709	0.576976	2.28274	0.0224457
ENSG00000095319	NUP188	protein_coding	4959.62	1.3166	0.628619	2.09443	0.0362218
ENSG00000137824	RMDN3	protein_coding	478.058	1.31328	0.599006	2.19244	0.0283479
ENSG00000135679	MDM2	protein_coding	3543.19	1.3104	0.601123	2.17992	0.0292635
ENSG00000205339	IPO7	protein_coding	6896.95	1.30415	0.525076	2.48373	0.0130013
ENSG00000176783	RUFY1	protein_coding	620.174	1.30088	0.634798	2.04928	0.0404344
ENSG00000152234	ATP5A1	protein_coding	3680.19	1.29569	0.651793	1.98788	0.046825
ENSG00000106144	CASP2	protein_coding	1001.22	1.2937	0.564856	2.29032	0.0220026
ENSG00000069493	CLEC2D	protein_coding	514.04	1.29309	0.655303	1.97326	0.0484655
ENSG00000088808	PPP1R13B	protein_coding	1002.93	1.2903	0.620729	2.07869	0.0376456
ENSG00000005022	SLC25A5	protein_coding	885.65	1.28655	0.485899	2.64778	0.00810232
ENSG00000085276	MECOM	protein_coding	1255.45	1.2846	0.531167	2.41845	0.0155868
ENSG00000262246	CORO7	protein_coding	213.385	1.28163	0.590775	2.16941	0.0300513
ENSG00000198355	PIM3	protein_coding	518.417	1.28	0.573187	2.23313	0.0255401
ENSG00000197530	MIB2	protein_coding	464.133	1.2793	0.651161	1.96465	0.0494546
ENSG00000269713	NBPF9	protein_coding	62505.4	1.27886	0.507758	2.51864	0.011781
ENSG00000113384	GOLPH3	protein_coding	1853.49	1.27809	0.514652	2.4834	0.0130136
ENSG00000063601	MTMR1	protein_coding	911.821	1.27469	0.580759	2.19487	0.0281732
ENSG00000106683	LIMK1	protein_coding	717.853	1.27353	0.617606	2.06204	0.0392039
ENSG00000164054	SHISA5	protein_coding	2673.83	1.27344	0.499057	2.5517	0.01072
ENSG00000067225	PKM	protein_coding	13729.8	1.27226	0.469716	2.70856	0.00675749
ENSG00000092820	EZR	protein_coding	7416.14	1.27158	0.404365	3.14465	0.00166286
ENSG00000130396	AFDN	protein_coding	6799.27	1.2707	0.594716	2.13665	0.0326268
ENSG00000119335	SET	protein_coding	10687.9	1.26212	0.383636	3.2899	0.00100224
ENSG00000184787	UBE2G2	protein_coding	407.45	1.2611	0.561808	2.24471	0.0247865
ENSG00000006607	FARP2	protein_coding	908.218	1.25255	0.579038	2.16316	0.0305288
ENSG00000179115	FARSA	protein_coding	774.069	1.24252	0.578448	2.14802	0.0317118
ENSG00000162408	NOL9	protein_coding	632.477	1.2423	0.563578	2.2043	0.0275031
ENSG00000108819	PPP1R9B	protein_coding	1424.32	1.24207	0.572547	2.16938	0.0300538
ENSG00000171345	KRT19	protein_coding	3230.69	1.24067	0.562801	2.20445	0.0274926
ENSG00000037474	NSUN2	protein_coding	2690.33	1.24045	0.531093	2.33565	0.0195094
ENSG00000251705	RNA5-8SP6	rRNA	1008.21	1.23223	0.600747	2.05116	0.0402517
ENSG00000151689	INPP1	protein_coding	592.019	1.23008	0.516673	2.38076	0.0172769
ENSG00000106263	EIF3B	protein_coding	2919.38	1.22968	0.524948	2.34247	0.0191565
ENSG00000119707	RBM25	protein_coding	15725.1	1.22915	0.616388	1.99411	0.0461399
ENSG00000115241	PPM1G	protein_coding	2428.67	1.22804	0.441399	2.78215	0.00539993
ENSG00000198604	BAZ1A	protein_coding	5113.9	1.22266	0.525744	2.32558	0.0200411
ENSG00000059378	PARP12	protein_coding	1093.54	1.21573	0.554802	2.19128	0.0284315
ENSG00000142864	SERBP1	protein_coding	4557.04	1.21493	0.444028	2.73616	0.00621616
ENSG00000120709	FAM53C	protein_coding	439.745	1.20886	0.606146	1.99433	0.0461159
ENSG00000165025	SYK	protein_coding	655.97	1.20748	0.607407	1.98792	0.0468204
ENSG00000105701	FKBP8	protein_coding	1332.75	1.20716	0.515171	2.34322	0.0191182
ENSG00000198804	MT-CO1	protein_coding	130.231	1.20706	0.519164	2.32501	0.0200712
ENSG00000006125	AP2B1	protein_coding	2685.65	1.20702	0.60917	1.98142	0.0475445
ENSG00000082641	NFE2L1	protein_coding	4185.35	1.20697	0.592275	2.03785	0.0415653
ENSG00000151422	FER	protein_coding	1121.96	1.20528	0.528421	2.28091	0.0225539
ENSG00000134697	GNL2	protein_coding	2785.61	1.20433	0.522845	2.30343	0.0212549
ENSG00000173801	JUP	protein_coding	3844.59	1.20432	0.508202	2.36976	0.0177998
ENSG00000135372	NAT10	protein_coding	1621.85	1.20217	0.588022	2.04442	0.0409117
ENSG00000130803	ZNF317	protein_coding	408.225	1.20033	0.580155	2.06899	0.0385471
ENSG00000047365	ARAP2	protein_coding	2334.41	1.19786	0.459422	2.60732	0.00912528
ENSG00000078618	NRDC	protein_coding	7872.79	1.19692	0.469428	2.54974	0.0107804
ENSG00000179051	RCC2	protein_coding	860.463	1.18835	0.546764	2.17342	0.0297485
ENSG00000143549	TPM3	protein_coding	4051.51	1.18686	0.530441	2.2375	0.0252537
ENSG00000126777	KTN1	protein_coding	12246.5	1.17219	0.439155	2.66921	0.00760302
ENSG00000089006	SNX5	protein_coding	1510.58	1.1706	0.517078	2.26388	0.0235814
ENSG00000136731	UGGT1	protein_coding	3028.25	1.16377	0.472544	2.46277	0.0137869
ENSG00000122557	HERPUD2	protein_coding	1047.98	1.16118	0.555575	2.09005	0.0366136
ENSG00000136436	CALCOCO2	protein_coding	2200.34	1.13775	0.546388	2.08231	0.0373144
ENSG00000214944	ARHGEF28	protein_coding	1256.6	1.12783	0.504577	2.23521	0.0254037
ENSG00000082805	ERC1	protein_coding	3427.46	1.12682	0.443585	2.54026	0.0110771
ENSG00000140299	BNIP2	protein_coding	1352.52	1.12517	0.535566	2.1009	0.0356499
ENSG00000080824	HSP90AA1	protein_coding	26579.2	1.12182	0.486041	2.30808	0.0209949
ENSG00000159346	ADIPOR1	protein_coding	961.049	1.11297	0.457564	2.43239	0.0149996
ENSG00000173193	PARP14	protein_coding	9405.69	1.11076	0.55651	1.99595	0.0459399
ENSG00000072134	EPN2	protein_coding	813.096	1.10598	0.493416	2.24148	0.024995
ENSG00000108669	CYTH1	protein_coding	1504.97	1.08717	0.459012	2.36849	0.0178607
ENSG00000197451	HNRNPAB	protein_coding	1098.9	1.06679	0.489124	2.18102	0.0291816
ENSG00000147996	CBWD5	protein_coding	5395.44	1.06418	0.542841	1.9604	0.0499495
ENSG00000132182	NUP210	protein_coding	1408.7	1.06177	0.416995	2.54623	0.0108893
ENSG00000134046	MBD2	protein_coding	2064.08	1.05236	0.521077	2.01958	0.0434268
ENSG00000125107	CNOT1	protein_coding	13776.9	1.0478	0.485816	2.15677	0.0310234
ENSG00000067066	SP100	protein_coding	2306.49	1.03587	0.378145	2.73935	0.00615608
ENSG00000090273	NUDC	protein_coding	2268.77	1.03345	0.521786	1.98061	0.0476353
ENSG00000178980	SEPW1	protein_coding	514.174	1.02398	0.516509	1.98249	0.0474242
ENSG00000101974	ATP11C	protein_coding	1340.83	1.0111	0.507486	1.99237	0.0463306
ENSG00000171793	CTPS1	protein_coding	1257.11	1.01053	0.411546	2.45544	0.0140712
ENSG00000090615	GOLGA3	protein_coding	1418.98	1.00773	0.505081	1.9952	0.0460216
ENSG00000182944	EWSR1	protein_coding	3539.52	-1.00841	0.417935	-2.41285	0.0158282
ENSG00000163453	IGFBP7	protein_coding	1848	-1.01447	0.482171	-2.10396	0.035382
ENSG00000175899	A2M	protein_coding	10959.2	-1.01972	0.446805	-2.28226	0.0224742
ENSG00000197694	SPTAN1	protein_coding	16195.4	-1.02286	0.476189	-2.14802	0.0317124
ENSG00000159176	CSRP1	protein_coding	3006.94	-1.02595	0.511812	-2.00454	0.0450118
ENSG00000077157	PPP1R12B	protein_coding	1699.3	-1.03669	0.416864	-2.48687	0.0128872
ENSG00000117868	ESYT2	protein_coding	4367.6	-1.04969	0.532108	-1.97271	0.0485288
ENSG00000022267	FHL1	protein_coding	2554.44	-1.05452	0.388043	-2.71754	0.0065769
ENSG00000111341	MGP	protein_coding	4469.72	-1.05681	0.491083	-2.15199	0.0313981
ENSG00000067334	DNTTIP2	protein_coding	1327.89	-1.05996	0.536632	-1.9752	0.0482454
ENSG00000174485	DENND4A	protein_coding	3324.43	-1.07593	0.370794	-2.9017	0.00371148
ENSG00000101337	TM9SF4	protein_coding	1286.72	-1.07879	0.515642	-2.09212	0.0364276
ENSG00000118965	WDR35	protein_coding	422.4	-1.08403	0.484992	-2.23515	0.0254074
ENSG00000172403	SYNPO2	protein_coding	5663.85	-1.09597	0.529031	-2.07167	0.0382967
ENSG00000179981	TSHZ1	protein_coding	493.265	-1.11111	0.524524	-2.11831	0.0341485
ENSG00000006744	ELAC2	protein_coding	1422.65	-1.11338	0.544407	-2.04513	0.0408425
ENSG00000165322	ARHGAP12	protein_coding	1310.06	-1.11365	0.555456	-2.00493	0.044971
ENSG00000149262	INTS4	protein_coding	823.231	-1.11637	0.404642	-2.7589	0.00579958
ENSG00000110713	NUP98	protein_coding	4491.67	-1.11728	0.39684	-2.81544	0.00487098
ENSG00000120738	EGR1	protein_coding	16775.7	-1.12464	0.363888	-3.09063	0.00199735
ENSG00000187742	SECISBP2	protein_coding	2631.97	-1.13544	0.379595	-2.99119	0.00277894
ENSG00000137193	PIM1	protein_coding	2221.42	-1.14527	0.47914	-2.39027	0.0168358
ENSG00000118473	SGIP1	protein_coding	743.838	-1.15383	0.551291	-2.09296	0.0363531
ENSG00000173517	PEAK1	protein_coding	3288.51	-1.15967	0.522751	-2.2184	0.0265274
ENSG00000135976	ANKRD36	protein_coding	7308.17	-1.16616	0.593536	-1.96477	0.049441
ENSG00000138081	FBXO11	protein_coding	2320.3	-1.17021	0.520286	-2.24917	0.0245017
ENSG00000111077	TNS2	protein_coding	2228.91	-1.17138	0.42134	-2.78012	0.00543391
ENSG00000011465	DCN	protein_coding	5224.57	-1.19078	0.478421	-2.48898	0.012811
ENSG00000146950	SHROOM2	protein_coding	238.779	-1.20832	0.558097	-2.16508	0.0303818
ENSG00000128016	ZFP36	protein_coding	2644.23	-1.21493	0.474119	-2.5625	0.0103923
ENSG00000168056	LTBP3	protein_coding	3833.22	-1.21991	0.391617	-3.11506	0.00183907
ENSG00000198089	SFI1	protein_coding	486.778	-1.22668	0.385987	-3.17802	0.00148285
ENSG00000175727	MLXIP	protein_coding	1292.36	-1.22976	0.612566	-2.00756	0.0446902
ENSG00000009413	REV3L	protein_coding	8444.3	-1.23707	0.620884	-1.99243	0.0463238
ENSG00000111554	MDM1	protein_coding	364.123	-1.24029	0.579002	-2.14212	0.032184
ENSG00000185551	NR2F2	protein_coding	2287.85	-1.24153	0.56413	-2.20079	0.0277509
ENSG00000196628	TCF4	protein_coding	3627.09	-1.2488	0.516066	-2.41984	0.0155272
ENSG00000158966	CACHD1	protein_coding	1253.73	-1.25019	0.620927	-2.01343	0.0440693
ENSG00000162576	MXRA8	protein_coding	572.64	-1.28128	0.556554	-2.30217	0.0213255
ENSG00000145623	OSMR	protein_coding	3071.87	-1.28158	0.523658	-2.44737	0.0143904
ENSG00000100994	PYGB	protein_coding	947.023	-1.28809	0.486991	-2.645	0.00816905
ENSG00000161638	ITGA5	protein_coding	4878.78	-1.29024	0.553817	-2.32973	0.0198203
ENSG00000130414	NDUFA10	protein_coding	846.671	-1.29231	0.602084	-2.1464	0.0318412
ENSG00000106772	PRUNE2	protein_coding	3421.86	-1.32911	0.652234	-2.03778	0.0415724
ENSG00000102531	FNDC3A	protein_coding	5940.69	-1.34771	0.642744	-2.0968	0.0360111
ENSG00000130856	ZNF236	protein_coding	1342.83	-1.34797	0.680071	-1.98211	0.047467
ENSG00000164330	EBF1	protein_coding	822.84	-1.35108	0.597398	-2.2616	0.0237219
ENSG00000169855	ROBO1	protein_coding	2991.2	-1.3555	0.629087	-2.15471	0.0311848
ENSG00000092929	UNC13D	protein_coding	1017.54	-1.38405	0.656584	-2.10796	0.0350344
ENSG00000067445	TRO	protein_coding	1200.59	-1.38811	0.665997	-2.08426	0.0371362
ENSG00000113504	SLC12A7	protein_coding	768.979	-1.38946	0.696952	-1.99362	0.0461935
ENSG00000117020	AKT3	protein_coding	352.558	-1.40371	0.664887	-2.11121	0.0347544
ENSG00000187098	MITF	protein_coding	512.163	-1.42353	0.718238	-1.98198	0.0474816
ENSG00000064692	SNCAIP	protein_coding	2012.74	-1.43318	0.636765	-2.25072	0.0244033
ENSG00000143669	LYST	protein_coding	6242.92	-1.4377	0.387934	-3.70604	0.000210525
ENSG00000130935	NOL11	protein_coding	576.355	-1.4426	0.625806	-2.30518	0.0211564
ENSG00000198198	SZT2	protein_coding	4429.2	-1.45291	0.640806	-2.26731	0.0233711
ENSG00000125351	UPF3B	protein_coding	653.71	-1.45464	0.688951	-2.11139	0.0347392
ENSG00000071967	CYBRD1	protein_coding	1229.32	-1.45522	0.72274	-2.01347	0.0440654
ENSG00000103429	BFAR	protein_coding	319.37	-1.45775	0.732917	-1.98897	0.0467047
ENSG00000111707	SUDS3	protein_coding	772.663	-1.4593	0.689683	-2.1159	0.0343537
ENSG00000118454	ANKRD13C	protein_coding	1049.36	-1.46659	0.607264	-2.41508	0.0157318
ENSG00000129103	SUMF2	protein_coding	431.978	-1.48061	0.525452	-2.81778	0.00483564
ENSG00000105339	DENND3	protein_coding	1139.9	-1.48115	0.695156	-2.13067	0.0331167
ENSG00000138035	PNPT1	protein_coding	1044.05	-1.50197	0.707275	-2.1236	0.0337032
ENSG00000144857	BOC	protein_coding	1387.37	-1.50754	0.768186	-1.96246	0.0497085
ENSG00000102038	SMARCA1	protein_coding	1933.18	-1.53603	0.753018	-2.03983	0.0413673
ENSG00000113594	LIFR	protein_coding	1810.07	-1.53865	0.682345	-2.25494	0.0241371
ENSG00000187764	SEMA4D	protein_coding	970.793	-1.5663	0.652133	-2.4018	0.0163145
ENSG00000152527	PLEKHH2	protein_coding	2268.61	-1.57132	0.656629	-2.39301	0.0167106
ENSG00000117318	ID3	protein_coding	99.6799	-1.57566	0.803548	-1.96088	0.0498933
ENSG00000154258	ABCA9	protein_coding	1158.33	-1.57667	0.754435	-2.08987	0.0366297
ENSG00000055211	GINM1	protein_coding	654.783	-1.57823	0.793355	-1.98931	0.0466665
ENSG00000135272	MDFIC	protein_coding	354.567	-1.57988	0.75796	-2.08439	0.0371248
ENSG00000154263	ABCA10	protein_coding	411.705	-1.58013	0.69556	-2.27173	0.0231028
ENSG00000172732	MUS81	protein_coding	826.419	-1.58603	0.683899	-2.3191	0.0203898
ENSG00000106034	CPED1	protein_coding	1786.51	-1.5874	0.764295	-2.07695	0.0378065
ENSG00000198952	SMG5	protein_coding	3383.84	-1.59317	0.726992	-2.19146	0.0284185
ENSG00000213366	GSTM2	protein_coding	1649.09	-1.59452	0.804069	-1.98306	0.0473607
ENSG00000099821	POLRMT	protein_coding	505.127	-1.59543	0.572916	-2.78475	0.00535698
ENSG00000196159	FAT4	protein_coding	2155.34	-1.60627	0.511132	-3.14258	0.00167463
ENSG00000063176	SPHK2	protein_coding	341.837	-1.61794	0.767369	-2.10842	0.0349949
ENSG00000280071	CH507-9B2.3	protein_coding	241.472	-1.63129	0.810545	-2.01259	0.0441583
ENSG00000006704	GTF2IRD1	protein_coding	1184.39	-1.64457	0.82165	-2.00155	0.0453331
ENSG00000077585	GPR137B	protein_coding	709.687	-1.65166	0.835137	-1.97771	0.0479619
ENSG00000058404	CAMK2B	protein_coding	33.6545	-1.66203	0.61925	-2.68394	0.007276
ENSG00000101493	ZNF516	protein_coding	1607.6	-1.67552	0.720732	-2.32475	0.0200853
ENSG00000133083	DCLK1	protein_coding	468.94	-1.6861	0.768926	-2.19281	0.0283214
ENSG00000164463	CREBRF	protein_coding	1126.61	-1.71336	0.830942	-2.06195	0.0392127
ENSG00000184557	SOCS3	protein_coding	859.523	-1.75884	0.663964	-2.64901	0.0080729
ENSG00000144736	SHQ1	protein_coding	477.2	-1.77166	0.854578	-2.07314	0.0381593
ENSG00000165392	WRN	protein_coding	929.813	-1.78975	0.750095	-2.38603	0.0170316
ENSG00000178385	PLEKHM3	protein_coding	239.23	-1.79088	0.784509	-2.28281	0.0224417
ENSG00000105559	PLEKHA4	protein_coding	447.217	-1.79139	0.555163	-3.22678	0.00125192
ENSG00000164659	KIAA1324L	protein_coding	400.864	-1.79371	0.854268	-2.0997	0.0357549
ENSG00000177990	DPY19L2	protein_coding	1883.31	-1.80657	0.91845	-1.96697	0.0491864
ENSG00000105671	DDX49	protein_coding	571.491	-1.83354	0.899042	-2.03944	0.0414066
ENSG00000215717	TMEM167B	protein_coding	132.374	-1.85808	0.925664	-2.0073	0.0447183
ENSG00000155111	CDK19	protein_coding	696.949	-1.85848	0.667933	-2.78243	0.00539537
ENSG00000196862	RGPD4	protein_coding	37.2172	-1.86105	0.813761	-2.28698	0.022197
ENSG00000068784	SRBD1	protein_coding	896.878	-1.86216	0.874577	-2.12921	0.0332371
ENSG00000048052	HDAC9	protein_coding	973.673	-1.8713	0.849886	-2.20183	0.0276776
ENSG00000157388	CACNA1D	protein_coding	1835.45	-1.87513	0.693879	-2.70239	0.00688434
ENSG00000121350	PYROXD1	protein_coding	312.505	-1.877	0.911978	-2.05817	0.0395741
ENSG00000107186	MPDZ	protein_coding	2365.79	-1.87807	0.570604	-3.29137	0.000997004
ENSG00000156697	UTP14A	protein_coding	1242.68	-1.90601	0.625403	-3.04764	0.00230642
ENSG00000172817	CYP7B1	protein_coding	632.714	-1.92748	0.980829	-1.96515	0.0493967
ENSG00000129315	CCNT1	protein_coding	650.374	-1.93582	0.489948	-3.95108	7.77992e-05
ENSG00000138735	PDE5A	protein_coding	1839.1	-1.93936	0.782826	-2.47738	0.0132352
ENSG00000121542	SEC22A	protein_coding	248.303	-1.95808	0.950802	-2.0594	0.0394561
ENSG00000072849	DERL2	protein_coding	124.289	-1.96509	0.932713	-2.10685	0.0351306
ENSG00000187240	DYNC2H1	protein_coding	2810.08	-1.97669	0.695236	-2.84319	0.0044665
ENSG00000132603	NIP7	protein_coding	226.942	-1.99298	0.904972	-2.20226	0.0276469
ENSG00000091656	ZFHX4	protein_coding	1327.63	-1.99775	0.676829	-2.95164	0.00316096
ENSG00000122696	SLC25A51	protein_coding	300.461	-2.00528	0.978474	-2.04939	0.040424
ENSG00000153234	NR4A2	protein_coding	2058.2	-2.00689	0.651645	-3.07974	0.00207183
ENSG00000144619	CNTN4	protein_coding	397.375	-2.01869	0.913029	-2.21098	0.0270372
ENSG00000136869	TLR4	protein_coding	428.854	-2.04876	0.934518	-2.19232	0.0283565
ENSG00000136738	STAM	protein_coding	1074.75	-2.04978	0.781267	-2.62367	0.00869885
ENSG00000130226	DPP6	protein_coding	128.88	-2.06383	0.977598	-2.11112	0.0347621
ENSG00000138286	FAM149B1	protein_coding	298.489	-2.06889	0.973655	-2.12486	0.033598
ENSG00000223547	ZNF844	protein_coding	139.136	-2.08161	1.05365	-1.97563	0.0481968
ENSG00000186399	GOLGA8R	protein_coding	1208.05	-2.0861	1.04066	-2.00459	0.045007
ENSG00000169740	ZNF32	protein_coding	61.5401	-2.08647	0.830891	-2.51113	0.0120346
ENSG00000172059	KLF11	protein_coding	637.574	-2.13188	0.951148	-2.24137	0.0250021
ENSG00000160145	KALRN	protein_coding	1628.2	-2.13544	0.869873	-2.45489	0.0140928
ENSG00000143951	WDPCP	protein_coding	366.876	-2.13787	0.84122	-2.54139	0.0110413
ENSG00000253537	PCDHGA7	protein_coding	136.594	-2.13834	1.02815	-2.07979	0.0375451
ENSG00000137070	IL11RA	protein_coding	712.459	-2.14596	1.05956	-2.02534	0.0428326
ENSG00000141338	ABCA8	protein_coding	934.138	-2.16284	1.09003	-1.9842	0.0472334
ENSG00000128918	ALDH1A2	protein_coding	604.22	-2.16584	1.01138	-2.14147	0.0322362
ENSG00000134363	FST	protein_coding	296.151	-2.16649	1.00416	-2.15753	0.0309646
ENSG00000145569	FAM105A	protein_coding	178.399	-2.17899	1.07093	-2.03467	0.0418838
ENSG00000134533	RERG	protein_coding	378.311	-2.1841	0.972301	-2.24632	0.0246833
ENSG00000132313	MRPL35	protein_coding	106.771	-2.1945	1.0685	-2.05381	0.0399943
ENSG00000144810	COL8A1	protein_coding	580.681	-2.19625	0.949201	-2.31378	0.0206795
ENSG00000109458	GAB1	protein_coding	1720.29	-2.22017	0.73925	-3.00327	0.00267094
ENSG00000134198	TSPAN2	protein_coding	288.399	-2.22332	0.94842	-2.34423	0.0190663
ENSG00000185070	FLRT2	protein_coding	214.794	-2.2316	0.975364	-2.28796	0.0221397
ENSG00000174804	FZD4	protein_coding	809.567	-2.23495	0.858012	-2.6048	0.00919291
ENSG00000143434	SEMA6C	protein_coding	596.609	-2.24784	1.12332	-2.00107	0.0453853
ENSG00000157426	AASDH	protein_coding	769.37	-2.26906	0.891187	-2.54611	0.0108932
ENSG00000184988	TMEM106A	protein_coding	340.989	-2.28345	0.752894	-3.0329	0.00242219
ENSG00000183401	CCDC159	protein_coding	347.006	-2.29498	0.904091	-2.53844	0.0111347
ENSG00000156958	GALK2	protein_coding	416.962	-2.3001	0.918993	-2.50284	0.0123201
ENSG00000185220	PGBD2	protein_coding	120.127	-2.30301	1.16816	-1.97148	0.0486691
ENSG00000182534	MXRA7	protein_coding	550.901	-2.31602	0.891882	-2.59677	0.00941037
ENSG00000197566	ZNF624	protein_coding	256.549	-2.32391	1.06893	-2.17406	0.0297009
ENSG00000102221	JADE3	protein_coding	560.7	-2.32549	0.792021	-2.93614	0.00332319
ENSG00000243517	RP11-627K11.1	processed_pseudogene	5.25457	-2.32775	1.12176	-2.07509	0.0379782
ENSG00000096088	PGC	protein_coding	41.5148	-2.36009	1.17068	-2.016	0.0437997
ENSG00000188687	SLC4A5	protein_coding	213.993	-2.36641	1.06373	-2.22464	0.0261057
ENSG00000272886	DCP1A	protein_coding	1080.61	-2.38777	0.779803	-3.06202	0.00219851
ENSG00000134769	DTNA	protein_coding	348.928	-2.39909	1.12494	-2.13264	0.032954
ENSG00000047634	SCML1	protein_coding	344.161	-2.4176	0.934476	-2.58711	0.00967835
ENSG00000078124	ACER3	protein_coding	251.116	-2.48625	0.931773	-2.6683	0.0076237
ENSG00000185339	TCN2	protein_coding	110.809	-2.48715	1.12848	-2.20397	0.0275262
ENSG00000235847	LDHAP7	processed_pseudogene	3.31894	-2.5133	1.02723	-2.44668	0.014418
ENSG00000105497	ZNF175	protein_coding	378.749	-2.52308	1.22035	-2.0675	0.0386866
ENSG00000081818	PCDHB4	protein_coding	267.999	-2.53283	1.2506	-2.02529	0.0428374
ENSG00000164035	EMCN	protein_coding	176.898	-2.53882	0.96327	-2.63562	0.00839825
ENSG00000057294	PKP2	protein_coding	561.188	-2.54125	1.27365	-1.99525	0.0460151
ENSG00000119446	RBM18	protein_coding	181.824	-2.56063	1.05611	-2.4246	0.0153254
ENSG00000169894	MUC3A	protein_coding	2450.34	-2.563	1.11427	-2.30016	0.021439
ENSG00000181790	ADGRB1	protein_coding	119.688	-2.58594	1.186	-2.18039	0.0292288
ENSG00000160801	PTH1R	protein_coding	182.908	-2.63974	1.27143	-2.0762	0.0378758
ENSG00000172955	ADH6	protein_coding	4.48474	-2.64092	1.19641	-2.20738	0.0272877
ENSG00000185274	WBSCR17	protein_coding	116.869	-2.64612	1.34267	-1.97079	0.0487482
ENSG00000184672	RALYL	protein_coding	1.29519	-2.65462	1.22952	-2.15906	0.0308454
ENSG00000044524	EPHA3	protein_coding	532.177	-2.6618	1.04729	-2.5416	0.0110346
ENSG00000235750	KIAA0040	protein_coding	34.0016	-2.6681	1.25877	-2.11962	0.0340381
ENSG00000028277	POU2F2	protein_coding	80.9644	-2.68635	1.32019	-2.03483	0.0418684
ENSG00000188807	TMEM201	protein_coding	156.115	-2.68894	1.31097	-2.05111	0.0402564
ENSG00000009694	TENM1	protein_coding	161.754	-2.7072	1.26678	-2.13708	0.0325913
ENSG00000162687	KCNT2	protein_coding	194.951	-2.70884	1.31565	-2.05893	0.0395008
ENSG00000162669	HFM1	protein_coding	240.473	-2.72194	1.0833	-2.51265	0.0119829
ENSG00000149313	AASDHPPT	protein_coding	105.791	-2.75117	1.35676	-2.02775	0.042586
ENSG00000234498	RPL13AP20	processed_pseudogene	70.9299	-2.76863	1.38843	-1.99407	0.0461448
ENSG00000142751	GPN2	protein_coding	211.535	-2.80278	0.94307	-2.97197	0.00295894
ENSG00000197410	DCHS2	protein_coding	76.2988	-2.80987	1.06393	-2.64103	0.0082655
ENSG00000164114	MAP9	protein_coding	226.936	-2.82716	0.67423	-4.19318	2.75076e-05
ENSG00000276141	WHAMMP3	transcribed_unprocessed_pseudogene	20.4938	-2.82999	1.27393	-2.22147	0.0263194
ENSG00000117090	SLAMF1	protein_coding	285.478	-2.85758	1.11532	-2.56211	0.0104037
ENSG00000109819	PPARGC1A	protein_coding	362.517	-2.86789	1.16675	-2.45802	0.0139705
ENSG00000154162	CDH12	protein_coding	8.52101	-2.89243	1.41862	-2.0389	0.0414601
ENSG00000151572	ANO4	protein_coding	258.664	-2.94624	1.34844	-2.18493	0.0288938
ENSG00000100196	KDELR3	protein_coding	46.9967	-2.95071	1.36943	-2.15469	0.0311859
ENSG00000214653	HNRNPA3P3	processed_pseudogene	5.70863	-2.96644	1.43176	-2.07189	0.0382756
ENSG00000134698	AGO4	protein_coding	1168.18	-2.97706	0.815781	-3.64934	0.000262915
ENSG00000132773	TOE1	protein_coding	349.942	-2.98908	1.42931	-2.09127	0.0365042
ENSG00000169902	TPST1	protein_coding	724.423	-2.99116	1.38766	-2.15555	0.0311191
ENSG00000166262	FAM227B	protein_coding	40.4137	-3.00303	1.24538	-2.41134	0.015894
ENSG00000278001	RP11-157L3.11	processed_pseudogene	3.738	-3.01941	1.34646	-2.24248	0.0249301
ENSG00000257907	EEF1A1P17	processed_pseudogene	1.48672	-3.02022	1.21405	-2.48771	0.0128568
ENSG00000162148	PPP1R32	protein_coding	76.7592	-3.03216	1.39516	-2.17334	0.0297548
ENSG00000267135	AD000091.3	processed_pseudogene	1.24585	-3.04235	1.49272	-2.03812	0.0415381
ENSG00000129480	DTD2	protein_coding	58.7612	-3.04666	1.09428	-2.78416	0.00536673
ENSG00000185823	NPAP1	protein_coding	6.93535	-3.04909	1.03591	-2.94339	0.00324635
ENSG00000183690	EFHC2	protein_coding	168.629	-3.07708	1.56368	-1.96785	0.0490857
ENSG00000243199	RP11-408P14.1	processed_pseudogene	10.1565	-3.11185	1.28223	-2.42691	0.015228
ENSG00000171435	KSR2	protein_coding	34.3801	-3.14535	1.31146	-2.39836	0.0164686
ENSG00000176108	CHMP6	protein_coding	141.571	-3.17141	1.21471	-2.61083	0.00903228
ENSG00000228502	EEF1A1P11	processed_pseudogene	18.5205	-3.17745	1.35577	-2.34365	0.0190959
ENSG00000168874	ATOH8	protein_coding	32.0991	-3.18721	1.57099	-2.02879	0.0424794
ENSG00000185008	ROBO2	protein_coding	286.544	-3.19035	1.15632	-2.75906	0.00579685
ENSG00000152642	GPD1L	protein_coding	367.209	-3.20794	1.18822	-2.69978	0.00693853
ENSG00000136928	GABBR2	protein_coding	14.0743	-3.20867	0.851645	-3.76761	0.000164816
ENSG00000150455	TIRAP	protein_coding	147.184	-3.20993	1.34682	-2.38333	0.0171568
ENSG00000173535	TNFRSF10C	protein_coding	69.0705	-3.2661	1.63394	-1.99892	0.0456174
ENSG00000165495	PKNOX2	protein_coding	178.068	-3.27284	1.29778	-2.52187	0.0116731
ENSG00000163879	DNALI1	protein_coding	88.7705	-3.27507	1.49687	-2.18795	0.0286731
ENSG00000242338	BMS1P4	transcribed_unprocessed_pseudogene	67.8556	-3.2783	1.3689	-2.39483	0.0166281
ENSG00000277778	PGM5P2	transcribed_unprocessed_pseudogene	13.6217	-3.2818	1.40565	-2.33471	0.0195584
ENSG00000250959	GLUD1P3	transcribed_unprocessed_pseudogene	16.6197	-3.29043	1.60897	-2.04506	0.0408487
ENSG00000237788	RP5-1041C10.3	processed_pseudogene	5.6645	-3.29376	1.56766	-2.10106	0.0356353
ENSG00000169994	MYO7B	protein_coding	129.62	-3.30387	1.27417	-2.59297	0.00951511
ENSG00000119121	TRPM6	protein_coding	861.339	-3.3321	1.33615	-2.49381	0.012638
ENSG00000158457	TSPAN33	protein_coding	56.5748	-3.33293	1.08485	-3.07227	0.0021244
ENSG00000186446	ZNF501	protein_coding	9.37174	-3.37046	1.48116	-2.27555	0.022873
ENSG00000260103	RP11-10O17.1	transcribed_processed_pseudogene	1.40605	-3.39124	1.0697	-3.17027	0.00152296
ENSG00000172006	ZNF554	protein_coding	49.3281	-3.40173	1.43623	-2.36851	0.0178599
ENSG00000117016	RIMS3	protein_coding	27.9072	-3.40232	1.71763	-1.98082	0.0476111
ENSG00000129993	CBFA2T3	protein_coding	123.292	-3.41155	1.48749	-2.2935	0.0218194
ENSG00000029534	ANK1	protein_coding	1022.62	-3.423	1.20144	-2.84908	0.00438465
ENSG00000188517	COL25A1	protein_coding	159.099	-3.42476	1.71285	-1.99945	0.04556
ENSG00000188266	HYKK	protein_coding	117.643	-3.4269	1.47933	-2.31652	0.0205297
ENSG00000131019	ULBP3	protein_coding	11.5422	-3.43293	1.25411	-2.73734	0.0061939
ENSG00000250423	KIAA1210	protein_coding	20.4657	-3.44977	1.50725	-2.28879	0.0220917
ENSG00000228551	SNRPGP9	processed_pseudogene	6.55984	-3.46341	1.66264	-2.08308	0.0372439
ENSG00000166105	GLB1L3	protein_coding	20.9097	-3.48114	1.46876	-2.37013	0.0177819
ENSG00000226074	PRSS44	transcribed_unprocessed_pseudogene	7.67538	-3.49204	1.68836	-2.06831	0.0386113
ENSG00000211933	IGHV6-1	IG_V_gene	14.7072	-3.50129	1.52863	-2.29047	0.021994
ENSG00000170590	LINC00266-3	lincRNA	34.1024	-3.52544	1.5335	-2.29895	0.0215076
ENSG00000013297	CLDN11	protein_coding	68.5347	-3.55056	1.38724	-2.55944	0.010484
ENSG00000181264	TMEM136	protein_coding	77.7973	-3.55292	1.77301	-2.00389	0.0450819
ENSG00000173597	SULT1B1	protein_coding	142.006	-3.57157	1.3539	-2.63798	0.00834023
ENSG00000262461	SPDYE9P	transcribed_unprocessed_pseudogene	96.4334	-3.61792	1.62482	-2.22666	0.02597
ENSG00000229638	RPL4P4	processed_pseudogene	69.6172	-3.6445	0.97696	-3.73045	0.000191136
ENSG00000102057	KCND1	protein_coding	173.126	-3.64771	1.51607	-2.40603	0.0161268
ENSG00000108187	PBLD	protein_coding	111.337	-3.65744	1.75133	-2.08838	0.0367632
ENSG00000204314	PRRT1	protein_coding	18.8	-3.66408	1.72251	-2.12717	0.0334058
ENSG00000266777	SH3GL1P1	transcribed_processed_pseudogene	24.0253	-3.666	1.44858	-2.53075	0.0113819
ENSG00000163145	C1QTNF7	protein_coding	144.169	-3.72343	1.72431	-2.15937	0.0308212
ENSG00000188107	EYS	protein_coding	68.4839	-3.73185	1.6952	-2.20141	0.0277067
ENSG00000157654	PALM2-AKAP2	protein_coding	134.293	-3.74199	1.81728	-2.05912	0.0394827
ENSG00000125414	MYH2	protein_coding	205.816	-3.74468	1.69823	-2.20505	0.0274507
ENSG00000138083	SIX3	protein_coding	12.868	-3.74977	1.03659	-3.61742	0.000297551
ENSG00000198598	MMP17	protein_coding	61.1485	-3.76052	1.06676	-3.52519	0.000423177
ENSG00000091513	TF	protein_coding	518.846	-3.76945	1.23754	-3.04593	0.00231959
ENSG00000260062	GOLGA2P11	transcribed_unprocessed_pseudogene	21.5749	-3.80497	1.5159	-2.51005	0.0120716
ENSG00000163792	TCF23	protein_coding	41.8847	-3.84277	1.5386	-2.49757	0.0125047
ENSG00000196482	ESRRG	protein_coding	18.1953	-3.84796	1.93839	-1.98513	0.0471298
ENSG00000171612	SLC25A33	protein_coding	53.5249	-3.87971	1.93107	-2.0091	0.0445265
ENSG00000154479	CCDC173	protein_coding	53.5178	-3.90564	1.60024	-2.44066	0.0146605
ENSG00000164663	USP49	protein_coding	388.534	-3.90711	1.34417	-2.90672	0.00365243
ENSG00000250120	PCDHA10	protein_coding	195.232	-3.92332	1.94279	-2.01942	0.0434435
ENSG00000249459	ZNF286B	protein_coding	115.156	-3.92726	1.94719	-2.01689	0.0437067
ENSG00000225580	RP1-159M24.1	processed_pseudogene	35.1016	-3.93488	1.85108	-2.12573	0.0335261
ENSG00000204577	LILRB3	protein_coding	82.7871	-3.93992	1.84995	-2.12975	0.0331924
ENSG00000163686	ABHD6	protein_coding	75.1676	-3.94229	1.43272	-2.75161	0.00593036
ENSG00000203727	SAMD5	protein_coding	107.879	-3.9659	1.6428	-2.41411	0.0157739
ENSG00000147255	IGSF1	protein_coding	34.7718	-4.01854	1.70762	-2.3533	0.0186076
ENSG00000232593	KANTR	lincRNA	47.4408	-4.02015	2.01197	-1.99812	0.0457042
ENSG00000106004	HOXA5	protein_coding	18.5029	-4.02681	1.88414	-2.13721	0.0325806
ENSG00000122121	XPNPEP2	protein_coding	88.5539	-4.05957	1.81063	-2.24207	0.0249568
ENSG00000241294	IGKV2-24	IG_V_gene	41.7224	-4.0735	1.49388	-2.72679	0.00639538
ENSG00000196372	ASB13	protein_coding	22.2396	-4.08239	1.86625	-2.18749	0.0287071
ENSG00000164296	TIGD6	protein_coding	59.0826	-4.09814	1.55776	-2.63079	0.00851855
ENSG00000185960	SHOX	protein_coding	36.8851	-4.0987	1.73758	-2.35885	0.0183315
ENSG00000274391	TPTE	protein_coding	20.2626	-4.12329	1.87764	-2.196	0.028092
ENSG00000224775	BRAFP1	unprocessed_pseudogene	2.9282	-4.12367	1.80752	-2.28139	0.0225253
ENSG00000070985	TRPM5	protein_coding	5.92475	-4.14533	1.85408	-2.23579	0.0253655
ENSG00000164344	KLKB1	protein_coding	167.644	-4.16237	1.95089	-2.13357	0.0328778
ENSG00000198203	SULT1C2	protein_coding	22.0722	-4.1655	2.12005	-1.96481	0.0494362
ENSG00000134193	REG4	protein_coding	18.6949	-4.184	1.90975	-2.19087	0.0284615
ENSG00000211639	IGLV4-60	IG_V_gene	1.57656	-4.20571	2.0908	-2.01152	0.04427
ENSG00000159247	TUBBP5	transcribed_unprocessed_pseudogene	16.6995	-4.20772	1.85687	-2.26602	0.0234501
ENSG00000061455	PRDM6	protein_coding	66.53	-4.25355	2.06894	-2.05591	0.0397912
ENSG00000163581	SLC2A2	protein_coding	17.8981	-4.25757	2.14496	-1.98492	0.0471534
ENSG00000152779	SLC16A12	protein_coding	4.17086	-4.29593	1.47085	-2.92071	0.00349237
ENSG00000130037	KCNA5	protein_coding	10.4278	-4.31083	1.60807	-2.68075	0.00734573
ENSG00000183092	BEGAIN	protein_coding	106.353	-4.32884	1.49832	-2.88914	0.00386299
ENSG00000161980	POLR3K	protein_coding	23.5216	-4.34748	1.70376	-2.55171	0.0107197
ENSG00000214335	CTAGE16P	processed_pseudogene	5.80498	-4.35592	1.97697	-2.20333	0.0275714
ENSG00000233974	RP11-823P9.3	processed_pseudogene	26.8078	-4.36044	1.55963	-2.79582	0.0051769
ENSG00000253506	NACA2	protein_coding	23.4197	-4.37045	1.93771	-2.25547	0.0241037
ENSG00000102383	ZDHHC15	protein_coding	32.5732	-4.38718	1.73197	-2.53306	0.0113071
ENSG00000229887	HNRNPA1P6	transcribed_unprocessed_pseudogene	9.67412	-4.40833	1.62058	-2.72022	0.00652381
ENSG00000244171	PBX2P1	processed_pseudogene	16.1515	-4.48127	1.92872	-2.32344	0.0201553
ENSG00000185038	MROH2A	protein_coding	10.4917	-4.48276	2.01328	-2.22659	0.0259746
ENSG00000182601	HS3ST4	protein_coding	71.2475	-4.50799	1.7362	-2.59647	0.0094188
ENSG00000188263	IL17REL	protein_coding	8.70557	-4.5157	2.0925	-2.15804	0.0309244
ENSG00000140986	RPL3L	protein_coding	2.31168	-4.55353	1.90881	-2.38554	0.0170542
ENSG00000230869	AGAP10P	unprocessed_pseudogene	90.5676	-4.56334	1.58085	-2.88663	0.00389396
ENSG00000174611	KY	protein_coding	9.38613	-4.56742	2.08139	-2.19441	0.0282057
ENSG00000177459	ERICH5	protein_coding	2.24617	-4.58241	2.29067	-2.00047	0.0454497
ENSG00000164591	MYOZ3	protein_coding	10.5228	-4.59558	2.19826	-2.09056	0.0365677
ENSG00000183305	MAGEA2B	protein_coding	66.4443	-4.59781	2.31744	-1.984	0.0472556
ENSG00000170615	SLC26A5	protein_coding	95.7369	-4.61461	2.14971	-2.14662	0.0318234
ENSG00000204963	PCDHA7	protein_coding	191.055	-4.61538	2.12816	-2.16872	0.0301042
ENSG00000231181	RP13-15M17.1	processed_pseudogene	2.4469	-4.61741	1.8286	-2.5251	0.0115665
ENSG00000152822	GRM1	protein_coding	45.6374	-4.61995	1.91601	-2.41124	0.0158986
ENSG00000262302	RP1-4G17.5	protein_coding	14.9038	-4.62872	1.93281	-2.39481	0.0166288
ENSG00000241244	IGKV1D-16	IG_V_gene	61.0602	-4.63057	1.73742	-2.6652	0.00769436
ENSG00000158578	ALAS2	protein_coding	37.4218	-4.64555	1.43999	-3.2261	0.00125488
ENSG00000102010	BMX	protein_coding	154.799	-4.65602	1.6339	-2.84963	0.00437698
ENSG00000176183	CH17-12M21.1	processed_pseudogene	2.01729	-4.68374	2.31529	-2.02296	0.0430778
ENSG00000179627	ZBTB42	protein_coding	28.4353	-4.74662	2.25865	-2.10153	0.0355945
ENSG00000108830	RND2	protein_coding	23.8821	-4.76137	1.96459	-2.4236	0.0153677
ENSG00000113905	HRG	protein_coding	144.536	-4.78009	1.94962	-2.4518	0.0142143
ENSG00000243063	IGKV3-7	IG_V_gene	2.31972	-4.79648	2.17334	-2.20696	0.0273168
ENSG00000198134	RP11-267J23.4	processed_pseudogene	4.32619	-4.81547	1.74732	-2.75593	0.00585262
ENSG00000123843	C4BPB	protein_coding	59.7969	-4.8238	1.78817	-2.69763	0.00698358
ENSG00000274764	PRAMEF27	protein_coding	2.48212	-4.82949	2.25972	-2.13721	0.0325811
ENSG00000127366	TAS2R5	protein_coding	2.84024	-4.83142	2.3338	-2.0702	0.0384341
ENSG00000091262	ABCC6	protein_coding	268.298	-4.85062	2.24097	-2.16452	0.0304246
ENSG00000171246	NPTX1	protein_coding	52.5442	-4.87823	1.66982	-2.9214	0.00348458
ENSG00000186188	FFAR4	protein_coding	30.0021	-4.90411	2.03664	-2.40794	0.016043
ENSG00000204961	PCDHA9	protein_coding	28.4561	-4.90456	1.34653	-3.64236	0.000270147
ENSG00000188886	ASTL	protein_coding	69.4543	-4.90545	2.13487	-2.29778	0.0215746
ENSG00000213892	CEACAM16	protein_coding	9.00795	-4.91786	2.31556	-2.12383	0.033684
ENSG00000220248	ZNF402P	processed_pseudogene	3.61662	-4.94426	2.35674	-2.09792	0.0359121
ENSG00000146215	CRIP3	protein_coding	2.46851	-4.95323	2.2776	-2.17476	0.0296484
ENSG00000116039	ATP6V1B1	protein_coding	103.26	-4.95996	2.02449	-2.44998	0.0142866
ENSG00000231649	SPATA31B1P	unprocessed_pseudogene	11.5996	-4.96556	2.04123	-2.43264	0.0149893
ENSG00000214140	PRCD	protein_coding	156.142	-5.02728	1.65855	-3.03112	0.00243647
ENSG00000132563	REEP2	protein_coding	7.15535	-5.04895	1.51577	-3.33095	0.00086551
ENSG00000140876	NUDT7	protein_coding	15.3427	-5.07068	1.93244	-2.62398	0.00869084
ENSG00000138039	LHCGR	protein_coding	8.62212	-5.07118	2.33727	-2.1697	0.0300296
ENSG00000237161	RP11-32B5.1	processed_pseudogene	3.52963	-5.08707	2.206	-2.30601	0.0211099
ENSG00000230673	PABPC1P3	processed_pseudogene	20.5933	-5.09614	2.50564	-2.03387	0.0419651
ENSG00000116783	TNNI3K	protein_coding	110.999	-5.12239	1.95434	-2.62104	0.00876626
ENSG00000101890	GUCY2F	protein_coding	11.2227	-5.13094	2.08057	-2.46613	0.0136584
ENSG00000170369	CST2	protein_coding	16.0931	-5.13562	1.98995	-2.58078	0.00985768
ENSG00000138079	SLC3A1	protein_coding	23.5245	-5.18199	1.56876	-3.30323	0.000955769
ENSG00000125510	OPRL1	protein_coding	2.55028	-5.18914	2.03907	-2.54485	0.0109323
ENSG00000255282	WTAPP1	transcribed_processed_pseudogene	1.85114	-5.19455	2.53526	-2.04892	0.0404698
ENSG00000234911	TEX21P	unitary_pseudogene	14.104	-5.20709	2.35518	-2.2109	0.0270425
ENSG00000169876	MUC17	protein_coding	147.578	-5.21743	1.42334	-3.66564	0.000246721
ENSG00000143942	CHAC2	protein_coding	7.00766	-5.2276	2.52547	-2.06995	0.038457
ENSG00000114455	HHLA2	protein_coding	2.25406	-5.23063	2.11706	-2.47071	0.0134846
ENSG00000140955	ADAD2	protein_coding	5.86855	-5.23791	2.38771	-2.19369	0.0282575
ENSG00000148483	TMEM236	protein_coding	7.26042	-5.2586	1.97259	-2.66584	0.00767972
ENSG00000235508	RPS2P7	processed_pseudogene	7.92317	-5.30262	2.15667	-2.45871	0.0139438
ENSG00000277112	ANKRD20A21P	transcribed_unprocessed_pseudogene	20.1484	-5.33878	2.30794	-2.31323	0.0207103
ENSG00000197826	C4orf22	protein_coding	24.433	-5.36845	2.57714	-2.0831	0.037242
ENSG00000185267	CDNF	protein_coding	11.0061	-5.37066	2.64599	-2.02974	0.0423831
ENSG00000179300	ZCCHC5	protein_coding	43.0595	-5.37338	2.72194	-1.9741	0.0483704
ENSG00000211957	IGHV3-35	IG_V_gene	3.38876	-5.37562	2.03459	-2.64211	0.00823911
ENSG00000278080	SPDYE15P	unprocessed_pseudogene	16.0169	-5.38632	2.38239	-2.26089	0.0237659
ENSG00000128965	CHAC1	protein_coding	2.55525	-5.39487	2.53958	-2.12431	0.0336438
ENSG00000101892	ATP1B4	protein_coding	32.3524	-5.41075	1.57389	-3.43781	0.000586435
ENSG00000234785	EEF1GP5	processed_pseudogene	4.78834	-5.44116	2.36812	-2.29767	0.0215806
ENSG00000072080	SPP2	protein_coding	5.73215	-5.45306	2.1732	-2.50922	0.0120997
ENSG00000260518	BMS1P8	transcribed_unprocessed_pseudogene	31.643	-5.45523	2.26836	-2.40492	0.0161758
ENSG00000163394	CCKAR	protein_coding	28.6198	-5.45613	2.64248	-2.06478	0.0389439
ENSG00000248485	PCP4L1	protein_coding	35.5835	-5.46731	2.24981	-2.43012	0.0150937
ENSG00000243232	PCDHAC2	protein_coding	36.461	-5.49306	2.38158	-2.30647	0.0210842
ENSG00000153930	ANKFN1	protein_coding	122.069	-5.50229	1.69278	-3.25044	0.00115226
ENSG00000197475	ADAM3A	transcribed_unitary_pseudogene	10.5171	-5.5024	2.26466	-2.42968	0.0151121
ENSG00000231747	AC079922.2	processed_pseudogene	15.8882	-5.50934	1.34224	-4.1046	4.05016e-05
ENSG00000163554	SPTA1	protein_coding	29.4894	-5.53829	2.28193	-2.42702	0.0152234
ENSG00000205412	HNRNPA1P20	processed_pseudogene	52.8766	-5.53952	2.77617	-1.99538	0.046001
ENSG00000165309	ARMC3	protein_coding	29.0927	-5.5513	2.54365	-2.18241	0.0290791
ENSG00000267156	TPMTP1	processed_pseudogene	6.59497	-5.56259	2.43484	-2.28458	0.0223372
ENSG00000236090	LDHAP3	processed_pseudogene	3.80252	-5.56675	1.6921	-3.28984	0.00100244
ENSG00000160505	NLRP4	protein_coding	39.1403	-5.5773	2.2076	-2.52641	0.0115236
ENSG00000255524	NPIPB8	protein_coding	4.4557	-5.60617	1.6985	-3.30065	0.000964598
ENSG00000183090	FREM3	protein_coding	22.2214	-5.61126	2.04034	-2.75016	0.00595669
ENSG00000162438	CTRC	protein_coding	67.9609	-5.62007	2.17287	-2.58647	0.0096965
ENSG00000187537	POTEG	protein_coding	31.6726	-5.64721	1.98707	-2.84198	0.00448347
ENSG00000234130	RP13-88F20.1	processed_pseudogene	4.06662	-5.66422	1.83304	-3.09006	0.00200115
ENSG00000163295	ALPI	protein_coding	3.02529	-5.66578	2.57927	-2.19667	0.0280443
ENSG00000176490	DIRAS1	protein_coding	3.7871	-5.68912	2.83896	-2.00394	0.0450762
ENSG00000217026	RPL10P1	processed_pseudogene	15.8382	-5.70736	2.41727	-2.36107	0.018222
ENSG00000111732	AICDA	protein_coding	24.4962	-5.7212	1.64568	-3.47649	0.000508024
ENSG00000242441	GTF2A1L	protein_coding	5.80165	-5.7243	2.30708	-2.48119	0.0130943
ENSG00000105492	SIGLEC6	protein_coding	118.052	-5.72461	1.85396	-3.08777	0.00201665
ENSG00000161082	CELF5	protein_coding	23.4888	-5.73064	1.16934	-4.90074	9.54786e-07
ENSG00000104755	ADAM2	protein_coding	3.7847	-5.7369	2.60445	-2.20273	0.027614
ENSG00000248383	PCDHAC1	protein_coding	35.4782	-5.74508	1.89961	-3.02435	0.00249164
ENSG00000266537	SPDYE22P	unprocessed_pseudogene	83.1654	-5.76413	2.5286	-2.27957	0.0226332
ENSG00000225511	LINC00475	lincRNA	5.4696	-5.77497	2.36357	-2.44332	0.0145527
ENSG00000223922	ASS1P2	processed_pseudogene	3.86248	-5.80442	2.20351	-2.63417	0.00843438
ENSG00000112195	TREML2	protein_coding	20.6517	-5.8093	1.51817	-3.82652	0.000129967
ENSG00000275628	RP11-144A16.6	lincRNA	2.89651	-5.81975	2.36722	-2.45847	0.013953
ENSG00000118094	TREH	protein_coding	23.5489	-5.8236	2.22982	-2.61169	0.00900959
ENSG00000257773	ST13P3	processed_pseudogene	13.507	-5.83926	2.05665	-2.83921	0.0045226
ENSG00000125851	PCSK2	protein_coding	61.4564	-5.85231	2.20612	-2.65276	0.00798357
ENSG00000146090	RASGEF1C	protein_coding	8.51359	-5.85861	2.09994	-2.7899	0.00527245
ENSG00000266066	POLRMTP1	processed_pseudogene	4.83155	-5.89284	1.94354	-3.03202	0.00242926
ENSG00000179046	TRIML2	protein_coding	4.07882	-5.90368	1.61031	-3.66618	0.000246205
ENSG00000196917	HCAR1	protein_coding	18.2246	-5.92316	2.45615	-2.41157	0.0158842
ENSG00000230993	RPL12P15	processed_pseudogene	5.32454	-5.9243	2.01639	-2.93808	0.00330253
ENSG00000135903	PAX3	protein_coding	26.894	-5.92515	1.42271	-4.16469	3.11778e-05
ENSG00000255974	CYP2A6	protein_coding	4.30124	-5.93696	1.79672	-3.30434	0.000952016
ENSG00000185156	MFSD6L	protein_coding	5.83446	-5.98868	2.33815	-2.56129	0.0104284
ENSG00000115386	REG1A	protein_coding	11.903	-5.98881	2.17288	-2.75617	0.00584831
ENSG00000235554	AC005822.1	processed_pseudogene	4.74403	-6.00297	2.29004	-2.62134	0.0087584
ENSG00000212864	RNF208	protein_coding	50.3957	-6.01382	2.13354	-2.8187	0.00482179
ENSG00000225178	RPSAP58	processed_pseudogene	292.979	-6.02173	1.60139	-3.76032	0.000169696
ENSG00000178297	TMPRSS9	protein_coding	7.76844	-6.04067	2.07094	-2.91687	0.0035356
ENSG00000237972	TUBG1P	processed_pseudogene	4.4602	-6.06463	2.64818	-2.29011	0.0220151
ENSG00000248640	HNRNPA1P56	processed_pseudogene	4.82644	-6.11565	1.98433	-3.08197	0.00205635
ENSG00000104371	DKK4	protein_coding	16.1799	-6.12199	2.62391	-2.33315	0.0196401
ENSG00000255161	RP11-646J21.7	processed_pseudogene	4.18436	-6.13786	2.45114	-2.50409	0.0122768
ENSG00000174279	EVX2	protein_coding	6.89535	-6.20015	2.33275	-2.65787	0.0078636
ENSG00000172974	AC007318.5	processed_pseudogene	38.4062	-6.21363	2.49645	-2.48898	0.0128109
ENSG00000184374	COLEC10	protein_coding	4.41996	-6.25057	3.17184	-1.97065	0.0487644
ENSG00000183317	EPHA10	protein_coding	24.1357	-6.26083	1.85753	-3.3705	0.000750313
ENSG00000159184	HOXB13	protein_coding	4.56185	-6.26673	2.53753	-2.46962	0.0135257
ENSG00000196188	CTSE	protein_coding	62.5641	-6.32758	3.2029	-1.97558	0.0482025
ENSG00000214110	LDHAP4	processed_pseudogene	8.75522	-6.3392	2.07615	-3.05335	0.00226304
ENSG00000016490	CLCA1	protein_coding	23.2717	-6.3535	1.8851	-3.37038	0.000750652
ENSG00000141200	KIF2B	protein_coding	5.6102	-6.361	2.13892	-2.97394	0.00294006
ENSG00000185013	NT5C1B	protein_coding	61.8873	-6.3682	3.0566	-2.08343	0.0372122
ENSG00000276182	RP11-872J21.5	sense_intronic	17.5611	-6.3938	2.45201	-2.60757	0.00911874
ENSG00000144230	GPR17	protein_coding	5.68736	-6.39702	1.75723	-3.64041	0.000272203
ENSG00000273628	RP11-756A22.7	unprocessed_pseudogene	4.31045	-6.40134	3.2405	-1.97542	0.0482209
ENSG00000161911	TREML1	protein_coding	12.6141	-6.40386	2.49714	-2.56447	0.0103333
ENSG00000244588	RAD21L1	protein_coding	4.20693	-6.40871	3.24097	-1.9774	0.047996
ENSG00000219682	RP3-425P12.4	processed_pseudogene	101.208	-6.43202	3.05622	-2.10457	0.0353291
ENSG00000101425	BPI	protein_coding	16.1859	-6.43541	2.6643	-2.41542	0.0157169
ENSG00000204595	DPRX	protein_coding	5.9298	-6.44377	2.09229	-3.07977	0.00207158
ENSG00000185055	EFCAB10	protein_coding	4.43751	-6.44552	3.01159	-2.14024	0.0323353
ENSG00000125966	MMP24	protein_coding	48.99	-6.44655	1.79899	-3.58342	0.000339125
ENSG00000205794	RP11-333E13.4	transcribed_processed_pseudogene	6.99222	-6.44738	2.67388	-2.41125	0.0158981
ENSG00000131910	NR0B2	protein_coding	10.9112	-6.46817	2.79192	-2.31675	0.0205175
ENSG00000234933	CDC42P1	processed_pseudogene	4.54072	-6.4772	3.2403	-1.99895	0.0456136
ENSG00000179008	C14orf39	protein_coding	5.30734	-6.52334	2.49609	-2.61342	0.00896403
ENSG00000165702	GFI1B	protein_coding	13.6543	-6.52394	1.81113	-3.60214	0.000315614
ENSG00000188770	OPTC	protein_coding	32.3505	-6.52767	2.13115	-3.06298	0.00219148
ENSG00000204993	AC139712.2	processed_pseudogene	4.72866	-6.53627	3.24016	-2.01726	0.0436679
ENSG00000228868	MYLKP1	unprocessed_pseudogene	8.31063	-6.56076	1.81075	-3.62323	0.000290945
ENSG00000175097	RAG2	protein_coding	6.02734	-6.57274	2.58849	-2.53922	0.01111
ENSG00000214897	U82695.5	protein_coding	4.91392	-6.5923	3.24003	-2.03464	0.0418869
ENSG00000205328	OR6C65	protein_coding	5.73026	-6.60037	3.16887	-2.08288	0.0372624
ENSG00000110375	UPK2	protein_coding	56.2162	-6.61607	3.20591	-2.06371	0.039045
ENSG00000173838	2022-03-10	protein_coding	11.5758	-6.63459	2.51962	-2.63317	0.00845928
ENSG00000120457	KCNJ5	protein_coding	272.344	-6.66158	2.00732	-3.31864	0.000904561
ENSG00000211665	IGLV3-16	IG_V_gene	16.8837	-6.70251	2.92283	-2.29316	0.0218389
ENSG00000274443	C8orf89	protein_coding	7.22747	-6.70937	3.17061	-2.11611	0.0343352
ENSG00000148965	SAA4	protein_coding	5.40107	-6.72868	3.23973	-2.07693	0.037808
ENSG00000124557	BTN1A1	protein_coding	6.22238	-6.7455	2.1054	-3.2039	0.00135579
ENSG00000276006	REXO1L12P	processed_pseudogene	175.743	-6.75965	3.19788	-2.11379	0.0345333
ENSG00000187033	SAMD7	protein_coding	13.8777	-6.76068	2.89438	-2.33579	0.0195021
ENSG00000205269	TMEM170B	protein_coding	31.713	-6.77157	1.77926	-3.80583	0.000141331
ENSG00000204913	LRRC3C	protein_coding	5.59334	-6.77947	3.09296	-2.1919	0.0283866
ENSG00000265936	RP11-563H6.1	processed_pseudogene	8.70697	-6.78445	1.8106	-3.74706	0.000178917
ENSG00000136698	CFC1	protein_coding	5.59806	-6.78619	3.23965	-2.09473	0.0361951
ENSG00000183292	TISP43	protein_coding	11.5557	-6.85198	1.92808	-3.55378	0.00037973
ENSG00000273860	CTD-3066C23.1	processed_pseudogene	5.95895	-6.87055	3.23944	-2.12091	0.0339296
ENSG00000229894	RP11-668G10.2	protein_coding	8.30368	-6.89941	3.23801	-2.13075	0.0331094
ENSG00000141665	FBXO15	protein_coding	152.012	-6.90562	1.77664	-3.8869	0.000101531
ENSG00000121446	RGSL1	protein_coding	38.4546	-6.94385	2.75171	-2.52346	0.0116205
ENSG00000260809	VPS35P1	unprocessed_pseudogene	7.19789	-6.94723	3.14647	-2.20795	0.0272481
ENSG00000154645	CHODL	protein_coding	7.41657	-6.99531	2.52742	-2.76776	0.00564423
ENSG00000176979	TRIM60	protein_coding	6.58749	-7.01512	3.23917	-2.16571	0.0303331
ENSG00000279765	RP11-437B10.1	protein_coding	1184.99	-7.01886	1.16656	-6.01672	1.77984e-09
ENSG00000126733	DACH2	protein_coding	9.69078	-7.02322	1.92118	-3.65568	0.000256496
ENSG00000150656	CNDP1	protein_coding	9.56678	-7.02658	1.64666	-4.26716	1.97977e-05
ENSG00000141946	ZIM3	protein_coding	18.9752	-7.03264	2.57888	-2.72702	0.00639097
ENSG00000140557	ST8SIA2	protein_coding	6.93565	-7.08971	2.47496	-2.86458	0.00417569
ENSG00000239617	RP11-302B13.1	processed_pseudogene	8.13748	-7.09945	2.09788	-3.3841	0.000714114
ENSG00000171772	SYCE1	protein_coding	12.0008	-7.12993	3.21932	-2.21473	0.0267784
ENSG00000240634	RP11-1348G14.1	processed_pseudogene	18.7733	-7.17071	2.40363	-2.98329	0.00285169
ENSG00000170092	SPDYE5	protein_coding	62.28	-7.2037	1.75982	-4.09343	4.25034e-05
ENSG00000270249	RP11-514P8.7	protein_coding	24.0208	-7.23912	2.97564	-2.43279	0.0149828
ENSG00000109832	DDX25	protein_coding	27.0369	-7.25356	1.8581	-3.90375	9.4712e-05
ENSG00000241404	EGFL8	protein_coding	8.06387	-7.28605	3.23807	-2.25012	0.0244412
ENSG00000187554	TLR5	protein_coding	24.3702	-7.30905	2.89868	-2.52151	0.0116853
ENSG00000141316	SPACA3	protein_coding	9.16438	-7.31045	2.53671	-2.88186	0.00395337
ENSG00000225769	CROCCP1	processed_pseudogene	10.7709	-7.34582	2.27778	-3.22499	0.00125979
ENSG00000198633	ZNF534	protein_coding	48.045	-7.38629	1.92735	-3.83235	0.000126927
ENSG00000265480	KRT18P55	transcribed_unprocessed_pseudogene	8.74921	-7.42526	3.03236	-2.44867	0.0143383
ENSG00000112761	WISP3	protein_coding	120.932	-7.43662	2.93327	-2.53526	0.0112362
ENSG00000169903	TM4SF4	protein_coding	13.7801	-7.47105	2.02206	-3.69478	0.00022008
ENSG00000223972	DDX11L1	transcribed_unprocessed_pseudogene	43.1931	-7.49043	3.21958	-2.32653	0.0199905
ENSG00000133665	DYDC2	protein_coding	15.8332	-7.49055	2.3732	-3.1563	0.00159784
ENSG00000150269	OR5M9	protein_coding	9.83259	-7.593	3.0096	-2.52293	0.0116382
ENSG00000215441	CTAGE12P	processed_pseudogene	14.4399	-7.63414	2.75927	-2.76673	0.00566218
ENSG00000239435	KCNMB3P1	transcribed_unprocessed_pseudogene	17.1822	-7.68416	2.60579	-2.94887	0.00318935
ENSG00000100121	GGTLC2	protein_coding	14.9259	-7.79009	2.54918	-3.05591	0.00224375
ENSG00000226372	DCAF8L1	protein_coding	25.0066	-7.81246	2.72108	-2.87109	0.00409064
ENSG00000186198	SLC51B	protein_coding	40.4315	-7.9205	2.06586	-3.834	0.000126076
ENSG00000205111	CDKL4	protein_coding	18.3379	-8.08846	2.03567	-3.97336	7.08658e-05
ENSG00000105617	LENG1	protein_coding	11.4568	-8.0908	3.16339	-2.55764	0.0105386
ENSG00000257335	MGAM	protein_coding	481.297	-8.1199	1.79587	-4.52142	6.14259e-06
ENSG00000198930	CSAG1	protein_coding	41.3882	-8.25217	3.01065	-2.74099	0.00612542
ENSG00000215481	BCRP3	transcribed_unprocessed_pseudogene	18.5149	-8.28428	2.21205	-3.74508	0.00018034
ENSG00000169224	GCSAML	protein_coding	34.4886	-8.31998	2.0538	-4.05102	5.09948e-05
ENSG00000166884	OR4D6	protein_coding	9.296	-8.32779	3.14907	-2.64452	0.00818059
ENSG00000132872	SYT4	protein_coding	7.95875	-8.38705	3.17292	-2.64332	0.00820976
ENSG00000134365	CFHR4	protein_coding	26.1776	-8.44338	2.23551	-3.77694	0.00015877
ENSG00000248792	LINC00266-2P	unprocessed_pseudogene	17.9738	-8.46293	1.85555	-4.56087	5.09411e-06
ENSG00000170523	KRT83	protein_coding	26.3491	-8.46849	2.1707	-3.90128	9.5685e-05
ENSG00000099769	IGFALS	protein_coding	26.8209	-8.47081	2.80652	-3.01826	0.00254231
ENSG00000221859	KRTAP10-10	protein_coding	20.8838	-8.47337	2.54785	-3.3257	0.000881972
ENSG00000169836	TACR3	protein_coding	28.8126	-8.48062	2.78362	-3.04662	0.00231433
ENSG00000278610	RP11-455P21.3	lincRNA	18.4653	-8.49805	2.96197	-2.86905	0.00411703
ENSG00000235272	FAM103A2P	processed_pseudogene	18.9453	-8.5392	3.01788	-2.82954	0.00466151
ENSG00000251685	UGT2B27P	unprocessed_pseudogene	7.49255	-8.58675	3.14962	-2.72628	0.00640525
ENSG00000021852	C8B	protein_coding	126.082	-8.60854	2.79198	-3.0833	0.00204716
ENSG00000234397	RP11-415K20.1	processed_pseudogene	15.5039	-8.66247	2.28551	-3.79017	0.000150542
ENSG00000187559	FOXD4L3	protein_coding	15.5453	-8.68558	3.19787	-2.71605	0.00660655
ENSG00000169340	PDILT	protein_coding	24.362	-8.68965	2.67709	-3.24593	0.00117067
ENSG00000003987	MTMR7	protein_coding	115.67	-8.78473	3.2162	-2.7314	0.00630662
ENSG00000242562	DCAF13P1	processed_pseudogene	6.27847	-8.88457	3.18564	-2.78895	0.00528799
ENSG00000220948	TRIM51GP	unprocessed_pseudogene	34.8488	-9.00875	1.98925	-4.52872	5.93416e-06
ENSG00000070915	SLC12A3	protein_coding	45.3531	-9.18229	1.9624	-4.67911	2.88124e-06
ENSG00000261652	C15orf65	protein_coding	12.3347	-9.30374	3.16532	-2.93928	0.00328981
ENSG00000010379	SLC6A13	protein_coding	17.4815	-9.48779	2.57991	-3.67757	0.000235465
ENSG00000258427	RBM8B	processed_pseudogene	14.5315	-9.58385	3.16279	-3.03019	0.00244403
ENSG00000105605	CACNG7	protein_coding	11.6635	-9.63427	3.14877	-3.0597	0.00221562
ENSG00000230522	MBD3L2	protein_coding	9.15122	-9.70036	3.15066	-3.07883	0.00207813
ENSG00000166013	TRIM53BP	unprocessed_pseudogene	54.5089	-9.79398	3.23654	-3.02606	0.00247761
ENSG00000236761	CTAGE9	protein_coding	147.893	-10.2662	2.54622	-4.03192	5.53241e-05
ENSG00000034239	EFCAB1	protein_coding	119.513	-10.5465	1.70992	-6.16784	6.92291e-10
ENSG00000181609	OR52D1	protein_coding	29.477	-10.5664	3.17749	-3.32539	0.000882941
ENSG00000139540	SLC39A5	protein_coding	65.1015	-10.842	2.45372	-4.41858	9.9353e-06
ENSG00000205449	NBPF22P	transcribed_unprocessed_pseudogene	39.5657	-11.6679	2.53715	-4.59882	4.24882e-06
ENSG00000100557	C14orf105	protein_coding	55.2571	-12.6161	2.59704	-4.85786	1.18664e-06
ENSG00000230601	RP11-402G3.3	protein_coding	7.83412	-23.7455	3.23878	-7.33161	2.27407e-13
ENSG00000244752	CRYBB2	protein_coding	8.87189	-23.9136	3.23852	-7.38411	1.53471e-13
ENSG00000229988	HBBP1	transcribed_unprocessed_pseudogene	9.18753	-23.9513	3.23857	-7.39564	1.40724e-13
ENSG00000196403	OR10D1P	unprocessed_pseudogene	9.9659	-24.0746	3.23832	-7.43429	1.05127e-13
ENSG00000130167	TSPAN16	protein_coding	12.1196	-24.3414	3.23802	-7.51735	5.58956e-14
ENSG00000279686	ECSCR	protein_coding	14.3818	-24.531	3.12233	-7.85664	3.94572e-15
ENSG00000227474	RP11-295P9.2	processed_pseudogene	18.0739	-24.8807	3.23757	-7.685	1.52992e-14
ENSG00000062096	ARSF	protein_coding	29.5652	-25.5574	3.23721	-7.89489	2.90575e-15
ENSG00000177103	DSCAML1	protein_coding	36.4696	-25.8058	3.23711	-7.97189	1.56269e-15
ENSG00000176165	FOXG1	protein_coding	40.3944	-25.9696	2.64461	-9.81981	9.25182e-23
ENSG00000213777	CTD-2224J9.8	transcribed_processed_pseudogene	67.4756	-26.4888	3.09609	-8.55555	1.17309e-17
ENSG00000248641	HMGA1P2	processed_pseudogene	89.0513	-27.0643	3.23684	-8.36133	6.20152e-17
ENSG00000224902	GAGE12H	protein_coding	131.71	-27.5993	3.23678	-8.5268	1.50452e-17
