# Supplementary material for: Transcriptomic Immune Profiles Can Represent the Tumor Immune Microenvironment Related to the Tumor Budding Histology in Uterine Cervical Cancer
Source: Genes (Basel). 2022 Aug 7;13(8):1405. doi: 10.3390/genes13081405 (PMC9407871; doi:10.3390/genes13081405)
Supplement: Supplementary file 1 [file genes-13-01405-s001.zip › Table S2_IR-DEGs.xlsx]

## Sheet: Kallisto_immune_TPM_res
Table S2: The 106 immune-related differentially expressed genes.
gene_ID	SYMBOL	Samples																					baseMean	log2FoldChange	lfcSE	stat	pvalue
		A	B	C	D	E	F	G	H	I	J	K	S1	S2	S3	S4	S5	S6	S7	S8	S9	S10
ENSG00000025708	TYMP	6.8648	12.4377	19.0644	0.783503	6.85689	16.2298	48.5279	23.6741	23.989	22.2185	23.1502	21.4584	75.4875	10.683	0.553583	18.1507	37.5609	52.7747	10.5795	9.45411	68.0635	872.29	1.63122	0.598107	2.7273	0.00638549
ENSG00000042832	TG	0.240804	24.4054	28.0936	0.355995	0.512015	14.1966	91.5298	82.2388	3.79746	236.989	51.3401	53.1531	0.0889131	0	295.626	1.78471	4.21947	24.4543	777.834	0.303261	0	3032.59	3.78962	1.44876	2.61577	0.00890268
ENSG00000043591	ADRB1	0	0.017899	0	0	0.0164882	0.0189066	0.0704579	0	0.097978	0	0.4373	3.15222	0.035876	0	0.158483	0.788404	0	4.65888	0	0	18.6335	26.881	6.09503	1.78632	3.41206	0.000644732
ENSG00000074966	TXK	0	1.42719	2.07508	0.0369851	0.305306	2.35417	0	20.7631	15.2707	13.5539	115.302	9.32812	0.0460505	0	0	7.37011	248.541	5.39882	0	11.486	33.1466	146.05	4.00831	1.37651	2.91193	0.00359202
ENSG00000077092	RARB	0.760966	3.98783	1.07652	0.647736	0.372058	4.6655	14.8653	8.067	7.54338	2.64214	4.48288	0	39.7086	4.99236	0	52.9699	0	11.9017	3.9117	33.9967	0	132.45	2.6662	1.15789	2.30264	0.021299
ENSG00000080824	HSP90AA1	579.595	1019.07	517.423	634.207	714.29	1260.73	1155.89	391.921	718.007	1757.31	1265.33	721.352	675.952	587.93	2120.53	1697.76	3192.99	1922.7	944.511	1464.12	1771.63	26579.2	1.12182	0.486041	2.30808	0.0209949
ENSG00000087191	PSMC5	16.5716	27.4398	26.8708	4.5615	18.5609	41.9594	20.5623	131.021	38.2204	81.3106	47.9504	40.4895	42.8652	33.4456	11.3559	14.2215	204.097	43.1638	19.9078	166.701	18.6961	690.788	1.65195	0.602533	2.74167	0.00611275
ENSG00000089685	BIRC5	0.93915	0	4.77977	0.306179	0.0611974	6.7389	9.41875	1.2613	25.6555	11.7758	7.68685	5.9528	59.5404	0.700037	0.0440751	0.0566588	7.95051	7.94204	166.608	0	6.76111	68.2652	2.34259	1.11596	2.09916	0.0358029
ENSG00000096088	PGC	0.273072	1.14443	0.231095	27.6263	0	7.27712	2.23412	0.631231	0	3.4441	0.949555	0.0874801	0.038779	0.192572	0.463705	8.91387	0.161155	0.258218	0.0761818	1.0676	0.056118	41.5148	-2.36009	1.17068	-2.016	0.0437997
ENSG00000101349	PAK5	0.0170299	0	0	0	0	0.0189351	0.769509	0.0180572	1.08093	0.793368	1.18507	0	0	0	0	0	0	0	0	0	0	11.1686	5.31872	2.44943	2.17141	0.0299
ENSG00000101425	BPI	0	1.84599	0	0.0961334	1.48409e-08	21.4477	0	0	0.618934	0	0	0	0	0	0	1.62187e-07	0	0	0	0.0462614	0	16.1859	-6.43541	2.6643	-2.41542	0.0157169
ENSG00000102524	TNFSF13B	0	2.96923	0	0	0.484983	0.288428	0.0402992	0.884572	2.57041	0.808423	44.9856	0.689361	0.0405441	0.0722561	0.680271	53.1428	0.0392509	2.07406	22.9577	0.204643	29.492	92.8091	4.1438	1.38496	2.99199	0.00277161
ENSG00000104419	NDRG1	695.541	234.769	355.061	157.039	254.047	599.539	1659	446.265	205.576	360.941	297.771	153.208	915.085	2828.58	307.863	377.006	3635.85	920.653	714.687	395.901	493.589	8784.59	1.55631	0.659616	2.35941	0.0183039
ENSG00000105647	PIK3R2	5.61117	12.9778	9.73697	4.86029	1.86696	0.446974	5.56553e-10	4.61745	2.97039	7.86565	28.6148	8.28013	119.325	52.604	0	2.24864	25.1805	30.4405	3.80646	17.0517	83.6033	545.888	2.22283	1.06412	2.08889	0.0367178
ENSG00000106128	GHRHR	0	0	0.114627	0	0.0359656	0.0668171	0	16.5071	45.5848	7.01202	0.381161	0	0	0	0.768333	0	0	0	0	0	0	36.7726	5.71877	2.51498	2.27388	0.0229732
ENSG00000109971	HSPA8	1257.49	789.747	736.845	1077.81	972.243	1589.81	951.796	812.053	1857.88	2271.99	3042.76	1180.02	776.328	769.396	4614.77	1500.92	7573	2411.34	1462.85	2488.78	2769.36	21673.5	1.52451	0.57749	2.63989	0.00829338
ENSG00000110057	UNC93B1	0	5.18244	3.28706	1.82984	1.81819	5.42997	16.3752	15.8058	1.06011	52.3974	28.1867	24.588	14.0249	0	0	4.9613	0.698293	14.4266	20.6949	17.6406	32.1572	239.643	2.52511	1.0028	2.51807	0.0118
ENSG00000113594	LIFR	326.334	222.931	39.6276	114.59	143.254	172.094	15.8211	21.2737	99.4835	41.2585	12.187	50.6542	65.0964	1.33389	43.4589	84.1753	23.3144	31.1122	242.361	39.9705	9.1861	1810.07	-1.53865	0.682345	-2.25494	0.0241371
ENSG00000113905	HRG	35.9022	0.103319	0.033241	0.170053	0	30.6644	1.19752	4.2826	0	0.161399	0.0613078	0.0388525	0	0	0.0397219	0	0	0	0	0.0169131	0	144.536	-4.78009	1.94962	-2.4518	0.0142143
ENSG00000114115	RBP1	40.9839	75.0247	64.8222	0	5.343	0.0457896	64.0564	127.471	10.2776	307.819	13.8657	133.196	576.323	218.952	14.4853	7.52619	183.126	265.815	14.6863	38.421	2.17957	681.319	2.21256	1.05084	2.10552	0.0352465
ENSG00000114251	WNT5A	0.894125	5.84441	1.63444	1.15345	0.140674	8.62565	16.3995	7.55214	11.8968	13.5886	19.0914	7.92299	28.972	2.52421	14.1478	5.65359	0	5.06299	2.83801	8.95593	0	107.593	1.90392	0.891784	2.13496	0.0327641
ENSG00000115233	PSMD14	16.5935	12.1993	21.1497	9.6675	6.65084	22.3611	67.8466	29.2963	65.1771	66.9011	63.9235	54.0829	105.086	43.7927	0	17.851	31.7467	49.0636	20.9131	36.899	94.8649	599.033	1.82626	0.593773	3.07568	0.00210023
ENSG00000115386	REG1A	0	0	0	16.8086	9.88448	2.79629	0	0	0	0.137954	0	0	0.0825676	0	0	0.903302	0	0	0	0	0	11.903	-5.98881	2.17288	-2.75617	0.00584831
ENSG00000115415	STAT1	22.8008	99.568	66.5033	0	38.4599	18.6788	257.285	164.346	148.086	131.684	357.829	202.391	0.169764	109.014	866.725	95.6039	81.8683	238.312	34.1304	33.5833	52.2446	2387.89	1.7681	0.850798	2.07816	0.0376943
ENSG00000117020	AKT3	129.293	108.642	80.9159	43.2866	168.495	180.965	6.44439	17.3422	42.7221	35.7275	82.4884	85.8287	9.11786	47.7697	0	45.2475	7.08721	60.6661	25.2135	73.6626	118.073	352.558	-1.40371	0.664887	-2.11121	0.0347544
ENSG00000117560	FASLG	0	0	0.0758297	0	0	0.520069	0	0.0448105	0.22853	0	4.09361	0.277359	0	26.2409	0	0	0	3.7247	0	3.22506	9.74446	49.8917	5.23463	2.06966	2.52923	0.0114314
ENSG00000120088	CRHR1	0	0	0.471166	0	0.234107	0.501289	5.77444	8.44903	1.83776	4.97489	0.0662043	0	0	0	7.96415	8.00086	0	0	0.388062	2.97388	0	27.5591	4.19049	1.85321	2.2612	0.0237468
ENSG00000120949	TNFRSF8	0	0.0415962	0	0	0.0389934	0	3.80905	0	0.187432	0	0.260134	0.306519	0	0	0	5.97442	0	4.25523	0	0.0402642	0	11.3261	4.50078	2.05524	2.1899	0.0285314
ENSG00000121858	TNFSF10	0.189071	25.3601	103.343	1.21191	25.5858	17.4502	86.3194	115.6	61.464	239.001	32.6494	81.895	599.028	108.361	171.732	20.573	31.7889	269.096	84.9138	6.42109	284.661	1787.03	2.61269	0.834837	3.12958	0.00175055
ENSG00000124107	SLPI	13.2204	7.11503	47.4653	20.1931	0	25.2208	23.6311	18.7528	1.45969	12.0968	13.3956	116.607	57.3035	163.196	0.10601	14.2253	228.848	36.2728	113.223	240.087	140.676	602.236	2.2936	0.972849	2.35761	0.018393
ENSG00000125510	OPRL1	0	0.556132	0.248964	0.0745184	0.0559405	0	0	0	0	0	0	0	0	0	0	0	0	0	0	0.0242869	0	2.55028	-5.18914	2.03907	-2.54485	0.0109323
ENSG00000125851	PCSK2	0	0.657478	0.0152583	0	48.1284	8.59207	0	0.33627	0	0.0276037	0	108.329	0	0	0	1.29621	0	1.02138	0	0	0	61.4564	-5.85231	2.20612	-2.65276	0.00798357
ENSG00000126803	HSPA2	2.22551	10.8747	21.2478	8.95423	1.29288	11.4376	48.0604	44.9073	2.20821	71.6123	96.3265	38.6707	180.129	17.4473	10.3085	7.11482	11.9006	55.0294	3.55368	4.14058	49.5376	1140.24	2.29002	0.723716	3.16425	0.00155484
ENSG00000127129	EDN2	0.428174	0	1.41154	0	0	1.90782	20.6853	16.9278	20.5835	16.3381	8.91715	9.50586	0.482539	117.524	0	0	0.0658374	22.3006	50.457	0	49.6676	209.853	5.36766	1.44098	3.72501	0.000195304
ENSG00000131015	ULBP2	0.0590067	0	0	0	0	0	62.6485	12.4137	0	14.6117	0.159325	0	29.7257	0.283291	0	0	3.07392	0.836889	0	0.0321327	0	113.407	9.76619	2.14846	4.54567	5.47599e-06
ENSG00000131019	ULBP3	0	0	4.20599	0.145131	2.92808	0	0.102966	0.0263594	0.712881	31.4925	0.215071	0.0819614	0.0379599	0.0179116	0.0617006	0.0285664	0	0.0100246	0	0.0148804	0.228989	11.5422	-3.43293	1.25411	-2.73734	0.0061939
ENSG00000131203	IDO1	9.04065	0	10.9159	0.196677	0	2.8782	31.4531	58.215	1.10719	28.019	191.357	17.2813	18.5138	49.7588	1.07225	13.6376	0	87.0171	35.6389	9.24545	296.818	383.908	3.9572	1.14842	3.44579	0.000569392
ENSG00000131910	NR0B2	0	0	0	1.01173	5.50449	3.48386	0	0	0	0	0	0	0	0	0	0.216653	0	0	0	0	0	10.9112	-6.46817	2.79192	-2.31675	0.0205175
ENSG00000135114	OASL	0	0	0	0	0	0	0	0	0	0	15.8968	0	0	0	0	0	2.6009	7.41731	0	0	0.948834	11.4234	20.5696	3.30177	6.22988	4.66806e-10
ENSG00000136869	TLR4	26.8912	4.77385	6.42859	76.4122	31.3359	10.7195	1.96535	17.7967	18.765	5.7968	24.847	0.871879	2.05004	2.24921	0	4.83534	0	7.72101	6.75542	2.37818	1.38865	428.854	-2.04876	0.934518	-2.19232	0.0283565
ENSG00000136931	NR5A1	0	0	0	0	0	0	0	20.0937	0	0.178265	0	0	0.0458921	0	72.9074	0	0	0	0	0	0	19.5901	21.3446	3.30122	6.46568	1.00844e-10
ENSG00000137070	IL11RA	0	41.7333	124.323	279.183	122.883	12.6246	28.0727	0.971984	6.42147	74.4692	28.1902	0.531034	76.589	1.14442	8.52339	25.9733	0	24.233	7.31657	15.3034	26.3038	712.459	-2.14596	1.05956	-2.02534	0.0428326
ENSG00000137462	TLR2	0	0	0.0674184	0	0	0	0.0671687	0.0699593	6.16829	0	0	0	0.430771	0.0142687	0.226862	0	0	0.0518665	0	0.127666	0.473687	4.78482	3.63493	1.72451	2.1078	0.0350482
ENSG00000137857	DUOX1	9.84102	17.5834	75.1014	173.335	0.0937249	38.7398	163.173	48.6613	2.96942	192.758	1.71856	6.82595	1645.58	272.728	74.1536	346.057	2.47774	82.6585	66.9485	296.315	44.7076	3072.69	2.07588	1.05244	1.97244	0.0485593
ENSG00000138039	LHCGR	0	7.87741	0	0	0.774349	0	0	0	0.036696	0.36178	0.215648	0	0.0302767	0	0	0	0	0	0	0	0	8.62212	-5.07118	2.33727	-2.1697	0.0300296
ENSG00000138755	CXCL9	0	0.0951428	0.551044	0	0.058792	0	4.09423	11.1977	0.454983	4.41712	26.0905	0.985133	0	0.811244	48.0124	18.0349	0	16.9384	2.33294	0.488637	6.585	362.628	7.03576	1.37864	5.10339	3.33623e-07
ENSG00000141968	VAV1	0	12.9902	4.52194	0	0.182044	3.87343	7.56959	4.99524	1.80299	34.0643	11.1692	68.7698	48.8672	0.0169149	52.7582	6.2213	0	24.7965	0.874988	12.5654	10.092	618.582	2.81275	1.26466	2.22412	0.0261406
ENSG00000143390	RFX5	0.559618	22.0065	21.0976	26.5548	9.60007	40.1358	45.0495	62.2806	14.5729	14.6084	44.5853	23.5038	59.0934	40.4312	16.7938	39.8776	36.1503	50.2535	86.4416	6.12113	127.024	816.875	1.31971	0.589606	2.23829	0.025202
ENSG00000143434	SEMA6C	2.45171	1.30518	25.0056	6.76854	152.559	14.8756	11.6819	9.37286	2.83689	1.08814	11.9933	2.78247	16.4242	0	0	5.27799	5.61821	2.8177	22.0412	10.4358	0	596.609	-2.24784	1.12332	-2.00107	0.0453853
ENSG00000144230	GPR17	0.130704	2.30143	0	0	0.68367	3.58778	0	0	0	0	0	0	0	0	0	0	0	0.0172866	0	0.057024	0	5.68736	-6.39702	1.75723	-3.64041	0.000272203
ENSG00000144476	ACKR3	3.05005	16.2843	9.47127	0	12.0763	11.2302	42.0849	15.2586	7.58079	12.7425	10.5865	107.161	73.1816	73.7827	3.39935	9.03941	3.67046	15.9795	3.33281	4.0108	29.6844	497.718	1.76569	0.813904	2.16941	0.0300515
ENSG00000145623	OSMR	367.653	86.8614	108.645	48.452	212.796	229.935	42.5862	117.682	181.645	35.8924	25.6819	19.4078	89.6778	33.9017	11.4617	112.323	15.7688	66.0216	28.9037	115.585	164.711	3071.87	-1.28158	0.523658	-2.44737	0.0143904
ENSG00000148926	ADM	24.0765	0	8.97685	0	0	4.52291	90.7977	10.4559	17.2274	5.02588	1.02315	1.89599	14.0421	22.0108	34.1283	2.26962	37.7137	14.5914	149.244	1.05427	2.23983	405.553	2.42629	1.20665	2.01077	0.0443494
ENSG00000153234	NR4A2	238.149	111.573	507.798	174.432	291.237	151.059	70.5675	119.659	176.582	64.5361	39.1349	7.38374	20.0997	5.76452	2.08399	55.2004	8.86973	149.838	9.05362	108.571	76.7313	2058.2	-2.00689	0.651645	-3.07974	0.00207183
ENSG00000159176	CSRP1	419.156	403.263	77.9423	366.038	473.672	479.893	194.96	113.385	320.901	58.701	161.052	272.045	57.7871	7.51946	112.432	370.423	184.388	123.718	151.415	175.493	184.597	3006.94	-1.02595	0.511812	-2.00454	0.0450118
ENSG00000159346	ADIPOR1	33.8139	24.4107	36.6236	28.2888	33.2818	25.6546	61.6224	31.4638	25.3649	71.2693	33.3114	47.2133	26.5657	118.928	70.0631	27.7274	92.7042	60.0005	16.0817	48.8145	65.2433	961.049	1.11297	0.457564	2.43239	0.0149996
ENSG00000160293	VAV2	4.01321	20.6427	7.83463	2.87649	6.15991	14.9878	3.24532	6.46039	4.63443	73.5885	12.2785	1.03295	118.857	83.5719	0.0707142	31.1713	52.7565	11.7655	1.817	13.8875	17.3808	1637.52	1.77104	0.876455	2.02068	0.0433129
ENSG00000160801	PTH1R	16.5685	21.0633	15.4167	33.5325	20.7556	24.9772	0.114335	0.35539	1.32183	11.5838	2.5813	0	21.0171	0	0	13.9177	0.581872	0.874853	0	2.50096	0	182.908	-2.63974	1.27143	-2.0762	0.0378758
ENSG00000162747	FCGR3B	0	0	1.98102	0	0	0	0	0.305976	28.2138	2.52289	11.1953	0.0323241	0.0729489	0	0.00118099	55.6473	0.127028	8.64038	0.133424	8.42495	0	75.0468	4.59632	1.86426	2.46549	0.0136825
ENSG00000163083	INHBB	0	0	0.0901505	0	0	0.0787526	0.0364874	0	3.56187	0.168672	0.0341431	0.427235	0	0	0	1.56919	0	0.832844	0.276021	1.01946	0	21.7038	4.26483	1.71506	2.48669	0.0128937
ENSG00000163235	TGFA	0	0.325633	0	0.169893	0.13501	0.134736	0.174539	0.287297	2.10653	0	102.599	0.853592	0.0334433	0.165589	0	0	2153.35	3.39536	0	0	0	45.2107	5.81363	1.96578	2.95742	0.0031023
ENSG00000163823	CCR1	0	0	0.452795	0	0.280068	0	0.710985	0.0514755	2.28843	0.128379	4.57914	0	0.669897	5.58829	0.0212235	2.71049	0.0232723	0.483306	0	0.214992	0	38.4256	3.38173	1.46282	2.31179	0.0207893
ENSG00000164344	KLKB1	0	147.975	1.42286	13.3963	28.4973	4.66849	0.423125	14.8441	0	0	5.69011	0	0	0	158.088	0	0	0.644817	2.65801	0	0	167.644	-4.16237	1.95089	-2.13357	0.0328778
ENSG00000164687	FABP5	313.868	85.7034	183.09	75.1425	10.1444	271.161	4137.36	1241.17	171.627	1149.08	2.96067	16.5232	4218.69	3130.36	684.29	65.8976	1224.02	5135.24	456.523	63.8803	2100.07	6405.15	3.47998	0.934951	3.72209	0.000197578
ENSG00000165025	SYK	3.7146	2.56785	14.9007	0.668037	2.07873	2.86263	14.4322	15.06	2.8421	9.58974	5.82603	7.3117	21.3262	18.534	7.10834	6.02587	2.87998	2.68743	0.559943	8.46779	8.50984	655.97	1.20748	0.607407	1.98792	0.0468204
ENSG00000168056	LTBP3	374.388	414.997	30.2696	232.847	186.041	292.504	58.411	92.1391	154.375	59.5855	101.434	84.9168	121.568	43.5825	45.5905	94.955	85.0072	145.967	179.584	163.926	100.995	3833.22	-1.21991	0.391617	-3.11506	0.00183907
ENSG00000168394	TAP1	12.7978	6.68316	17.5975	0.0013218	1.15695	1.80184	33.2037	28.2193	1.2306	25.6174	26.736	1.18129	6.88815	0	34.0131	22.6349	4.49333	70.3539	29.2402	11.7959	121.934	1172.45	2.29581	1.04778	2.19112	0.0284429
ENSG00000169403	PTAFR	0	2.73904	0.0269273	1.12036	0.0651385	0.0762425	2.1613	14.6038	0	6.92466	13.3267	0	0.0068776	11.0007	0.123223	0.0607364	1.73942	1.86276	2.61958	0.0764413	42.614	207.586	3.3512	1.38472	2.42013	0.0155149
ENSG00000169855	ROBO1	168.856	92.6253	733.952	70.5756	155.2	68.4514	76.3635	168.246	123.37	112.62	111.199	37.7637	60.2737	12.2966	0.490206	188.678	27.5328	88.856	41.5347	55.8603	100.349	2991.2	-1.3555	0.629087	-2.15471	0.0311848
ENSG00000171051	FPR1	0.0407752	2.25824	0.21801	0.249981	2.51942	2.87019	4.53264	13.3333	30.7341	15.0998	2.59367	0.0347816	0.0225392	0	0.310622	4.10343	0.0720438	9.85737	2.93572	8.05237	40.5455	131.569	2.7314	1.12213	2.43413	0.0149278
ENSG00000173198	CYSLTR1	0	0	0	0	0.0660174	0.306953	0	1.20329	0.129961	3.17508	0.0328489	0.0829913	0.299654	0.179943	0.229066	2.78695	0	9.1748	0	0	0	25.6727	4.28459	1.66791	2.56884	0.010204
ENSG00000173535	TNFRSF10C	0	0	0.753079	0.0885264	65.8237	20.4381	0.275357	7.81314	0.304761	0	1.45761	0.0613941	0.14172	0	0.0356212	0	0	0.0595834	0.127923	12.1421	0.458279	69.0705	-3.2661	1.63394	-1.99892	0.0456174
ENSG00000174564	IL20RB	10.8938	0	20.9934	0.039611	0.529644	0.402048	37.1868	5.03239	0.692213	49.5027	1.00019	26.4719	190.93	46.8345	75.1266	0	20.1468	40.0344	12.0443	5.99253	34.7194	665.197	3.11995	1.19972	2.60055	0.00930735
ENSG00000175899	A2M	166.175	351.966	234.353	964.719	629.925	406.853	190.592	100.145	242.788	280.028	586.496	135.542	88.9069	182.02	42.1248	620.559	112.12	206.652	145.552	297.114	116.134	10959.2	-1.01972	0.446805	-2.28226	0.0224742
ENSG00000176797	DEFB103A	0	0	0	0.274898	0.232115	0	0	172.134	0	47.4895	0	0	0	0	0	0	0	0	0	58.3498	0.28565	11.2625	20.6116	3.30178	6.24257	4.30451e-10
ENSG00000177575	CD163	10.0518	17.986	22.0788	1.34371	2.28791	19.6535	126.786	135.53	40.2708	53.8162	92.7233	163.446	30.191	74.1944	30.9802	32.0711	34.9018	17.6094	209.827	55.6697	92.7829	2072.85	2.8872	0.559897	5.15666	2.51392e-07
ENSG00000184374	COLEC10	0	0.80606	2.70574	0	0	0	0	0	0	0.0300408	0	0	0	0	0	0	0	0	0	0	0	4.41996	-6.25057	3.17184	-1.97065	0.0487644
ENSG00000184557	SOCS3	48.8438	23.9423	27.1134	10.8811	34.388	41.0677	7.20758	7.3346	22.389	1.34503	2.929	4.29808	0.506615	3.22863	0.0682756	23.6602	6.37139	20.4312	10.6633	17.0954	8.45237	859.523	-1.75884	0.663964	-2.64901	0.0080729
ENSG00000185008	ROBO2	8.68122	17.0429	51.8797	4.26158	5.70442	52.6306	0.869452	1.38387	6.39789	4.29973	7.28299	0.271604	0	3.62247	0	1.97882	0	2.53865	0.0402495	8.08667	0	286.544	-3.19035	1.15632	-2.75906	0.00579685
ENSG00000185267	CDNF	0	0	0	18.8231	0.374511	14.7442	0	0	0.154954	0	2.09421	0	0	0	0	0	0	0	0	0	0	11.0061	-5.37066	2.64599	-2.02974	0.0423831
ENSG00000185551	NR2F2	91.9597	122.213	54.7482	183.98	172.025	111.051	21.7219	41.6542	24.6037	30.6729	103.302	73.4851	13.7453	18.4041	2.39478	174.229	15.0986	61.8304	26.6682	164.401	23.4809	2287.85	-1.24153	0.56413	-2.20079	0.0277509
ENSG00000186810	CXCR3	0	0	0.143969	0	0	0	0.203182	0.866052	2.5518	0	0.0258705	0	0	0	0	1.11817	0	0.232207	0	0.0935636	0.780459	10.7295	4.10969	1.92662	2.13311	0.0329157
ENSG00000187764	SEMA4D	57.6738	414.734	44.205	7.40374	48.2699	60.0274	37.3785	74.5098	7.94719	11.0128	15.4507	73.3314	26.7974	34.4291	6.36954	40.3567	22.4012	44.2637	3.87803	18.8301	83.4906	970.793	-1.5663	0.652133	-2.4018	0.0163145
ENSG00000189334	S100A14	29.8377	1.04867	62.7416	5.66289	0	12.149	172.777	172.267	1.79941	88.5871	0	0	76.6827	25.1094	168.096	22.6527	451.437	102.548	17.0226	3.52415	137.198	625.706	2.87715	1.25047	2.30086	0.0213994
ENSG00000196188	CTSE	0	0	0	5.3387	37.7884	0	0	0.165241	0	0	1.2105	0	0	0	0	46.2084	0	0	0	0	0	62.5641	-6.32758	3.2029	-1.97558	0.0482025
ENSG00000196482	ESRRG	0	0.353068	5.35868	5.66248	0	0.547634	0.509973	0	0	1.27117	0.14373	0	0	0	39.0179	0.0289225	0	0	0	0	0	18.1953	-3.84796	1.93839	-1.98513	0.0471298
ENSG00000204525	HLA-C	0.530418	0	0	0.853561	0.401368	0	110.061	34.4543	178.442	0	0.0852706	519.416	0	0.207348	0	0	0.0909263	107.036	97.3272	0.278502	2.60976	696.173	7.86702	1.85467	4.24173	2.218e-05
ENSG00000204577	LILRB3	0.0274208	39.8753	25.8059	0.0286178	0.286271	25.3362	0	0	0	0.442856	4.01883	0.0543264	0	0	0.0967668	1.76085	0	8.97071	0	0	0.0251837	82.7871	-3.93992	1.84995	-2.12975	0.0331924
ENSG00000205809	KLRC2	0	0	0	0.105989	0	4.20428	0	37.5796	5.51096	43.3732	33.8786	26.1772	106.91	0.108125	0	0	0	72.4121	0	3.21134	0	78.0291	5.0172	1.99894	2.50993	0.0120756
ENSG00000211639	IGLV4-60	0	3.21459	1.71166	0	3.32709	0.69187	0	0	0	0	0.859814	0	0	0	0	0	0	0	0	0	0	1.57656	-4.20571	2.0908	-2.01152	0.04427
ENSG00000211644	IGLV1-51	0.238484	83.5965	12.3793	2.47259	9.34621	1.15999	26.4728	144.012	99.7648	13.1321	83.5137	16.8418	0	140.24	433.21	17.9185	14.3243	52.6442	146.945	15.6971	16.3438	420.201	2.87896	1.11226	2.58838	0.00964274
ENSG00000211665	IGLV3-16	0	26.0514	0	0	70.7772	0	0	0	0	0	0.943677	0	0	0	0	0	0	0	0	0	1.44324	16.8837	-6.70251	2.92283	-2.29316	0.0218389
ENSG00000211856	TRAJ33	0	0	0	0	49.0659	0	0	2362.97	1046.7	0	36.0208	0	0	0	0	1098.31	0	914.783	3056.93	0	0	72.3978	6.13027	2.63676	2.32493	0.0200759
ENSG00000211877	TRAJ12	0	0	0	0	0	0	0	664.966	100.278	179.489	23.6994	471.241	0	0	0	0	0	33.4197	0	0	0	12.9449	6.50834	2.56351	2.53883	0.0111223
ENSG00000211893	IGHG2	7.83953e-08	0.0335248	0.00474994	0.00195051	0.0234584	0.00402846	1.62174	5.05858e-05	4.36935e-05	0.00211644	0.00105631	0.0365379	1.00309	0.000148573	7.40972	0.502632	1.23993	1.5324	8.13092	0.196055	1.67352	36.9158	7.48906	1.82523	4.10308	4.07694e-05
ENSG00000211897	IGHG3	3.29773e-06	0.0175901	0.00222582	0.000442471	0.00136435	0.00710686	0.767604	0.000133943	1.08372e-05	0.00100585	0.0014098	0.0049034	0.0942436	1.63684e-05	1.13071	0.164776	1.32445	0.248698	8.8367	0.00874509	0.389163	7.501	5.66266	2.2228	2.54754	0.0108486
ENSG00000211933	IGHV6-1	10.1257	39.6585	2.20008	0.500371	1.5162	0	1.97631	0	3.33134	0	1.35327	0	0	0	0	3.03335	0	0.42695	1.72924	0	0	14.7072	-3.50129	1.52863	-2.29047	0.021994
ENSG00000211941	IGHV3-11	0	0	12.5283	3.73716	0.0823475	13.2614	47.442	135.751	53.3581	13.6225	41.3926	0	0	11.2303	0	0.7025	1.92436	57.3491	132.386	0	63.4559	173.617	3.04989	1.49534	2.03959	0.041391
ENSG00000211951	IGHV2-26	0	0	0	0	0	0	6.37663	5.83424	3.59635	0	106.656	0	0	0	0	0	0	6.17424	10.2367	0	0	6.44873	5.50043	2.4354	2.25853	0.0239125
ENSG00000211957	IGHV3-35	9.71229	2.37592	0	0	3.52362	2.33314	0.864512	0	0	0	0	0	0	0	0	0	0	0	0	0	0	3.38876	-5.37562	2.03459	-2.64211	0.00823911
ENSG00000213906	LTB4R2	0	0.141496	0.0377229	0	0	1.34954	13.5651	2.00983	1.46652	0.412884	0	9.92364	6.89564	1.57622	0.0362902	0.645572	0.225394	8.19163	2.09017	6.23771	6.55581	96.0349	4.04614	1.13759	3.55676	0.000375461
ENSG00000241244	IGKV1D-16	0	233.039	1.40268	0	0	86.9994	0.815142	7.84335	0	0	3.9027	0.217843	0	0	0	0	412.824	4.85676	10.4467	0.186388	0.596468	61.0602	-4.63057	1.73742	-2.6652	0.00769436
ENSG00000241294	IGKV2-24	0	4.29893	0	61.5856	61.0109	36.8045	0.114863	11.2567	1.2988	0	2.33405	0.784004	0	3.13736	0	1.39191	0	1.4532	0	2.17695	0	41.7224	-4.0735	1.49388	-2.72679	0.00639538
ENSG00000242574	HLA-DMB	0	0	0	0	0	0	0	0	0	0.000815101	0	2.8211	0	0	0	0.0229608	0	4.76165	0	1.15102	7.98508	10.7074	19.5638	3.2703	5.98225	2.20074e-09
ENSG00000243063	IGKV3-7	0	1.09782	1.82712	5.57064	0	0	0	0.408608	0	0	0.191598	0	0	0	0	0	0	0	0	0	0	2.31972	-4.79648	2.17334	-2.20696	0.0273168
ENSG00000276699	TRAJ36	0	0	0	0	0	0	0	0	0	0	0	0	0	0	0	0	0	452.967	0	0	1188.67	4.48333	19.2127	3.30398	5.81502	6.06249e-09
