# Supplementary material for: Transcriptomic Immune Profiles Can Represent the Tumor Immune Microenvironment Related to the Tumor Budding Histology in Uterine Cervical Cancer
Source: Genes (Basel). 2022 Aug 7;13(8):1405. doi: 10.3390/genes13081405 (PMC9407871; doi:10.3390/genes13081405)
Supplement: Supplementary file 1 [file genes-13-01405-s001.zip › Table S3&S4_KEGG_GOterm.xlsx]

## Sheet: KEGG pathway
Table S3: Kyoto Encyclopedia of Genes and Genomes (KEGG) pathways
Category	Term	Count	%	PValue	Genes	List Total	Pop Hits	Pop Total	Fold Enrichment	Bonferroni	Benjamini	FDR
KEGG_PATHWAY	hsa04650:Natural killer cell mediated cytotoxicity	10	9.61538	1.47421e-06	ENSG00000131015, ENSG00000165025, ENSG00000117560, ENSG00000162747, ENSG00000121858, ENSG00000131019, ENSG00000105647, ENSG00000141968, ENSG00000160293, ENSG00000205809	73	126	8112	8.81931	0.000272691	0.000142293	0.000104604
KEGG_PATHWAY	hsa04060:Cytokine-cytokine receptor interaction	14	13.4615	1.5383e-06	ENSG00000120949, ENSG00000138755, ENSG00000174564, ENSG00000113594, ENSG00000173535, ENSG00000145623, ENSG00000117560, ENSG00000163083, ENSG00000121858, ENSG00000102524, ENSG00000186810, ENSG00000163823, ENSG00000137070, ENSG00000144476	73	295	8112	5.27365	0.000284545	0.000142293	0.000104604
KEGG_PATHWAY	hsa04612:Antigen processing and presentation	8	7.69231	5.16088e-06	ENSG00000204525, ENSG00000126803, ENSG00000143390, ENSG00000168394, ENSG00000205809, ENSG00000242574, ENSG00000109971, ENSG00000080824	73	78	8112	11.3973	0.00095431	0.000318254	0.00023396
KEGG_PATHWAY	hsa05417:Lipid and atherosclerosis	11	10.5769	1.76971e-05	ENSG00000136869, ENSG00000137462, ENSG00000117560, ENSG00000126803, ENSG00000117020, ENSG00000121858, ENSG00000105647, ENSG00000141968, ENSG00000160293, ENSG00000109971, ENSG00000080824	73	215	8112	5.68538	0.00326864	0.000818491	0.000601702
KEGG_PATHWAY	hsa05169:Epstein-Barr virus infection	10	9.61538	6.74373e-05	ENSG00000204525, ENSG00000087191, ENSG00000137462, ENSG00000165025, ENSG00000117020, ENSG00000105647, ENSG00000115415, ENSG00000168394, ENSG00000242574, ENSG00000115233	73	202	8112	5.50115	0.0123988	0.00249518	0.0018343
KEGG_PATHWAY	hsa04061:Viral protein interaction with cytokine and cytokine receptor	7	6.73077	0.000244438	ENSG00000121858, ENSG00000138755, ENSG00000186810, ENSG00000163823, ENSG00000174564, ENSG00000144476, ENSG00000173535	73	100	8112	7.77863	0.0442191	0.00582184	0.00427984
KEGG_PATHWAY	hsa04080:Neuroactive ligand-receptor interaction	12	11.5385	0.000251755	ENSG00000148926, ENSG00000169403, ENSG00000160801, ENSG00000106128, ENSG00000043591, ENSG00000173198, ENSG00000171051, ENSG00000127129, ENSG00000213906, ENSG00000120088, ENSG00000125510, ENSG00000138039	73	353	8112	3.77756	0.0455124	0.00582184	0.00427984
KEGG_PATHWAY	hsa05145:Toxoplasmosis	7	6.73077	0.000451231	ENSG00000136869, ENSG00000137462, ENSG00000126803, ENSG00000117020, ENSG00000115415, ENSG00000242574, ENSG00000109971	73	112	8112	6.94521	0.0801058	0.00927531	0.00681861
KEGG_PATHWAY	hsa04630:JAK-STAT signaling pathway	8	7.69231	0.000551341	ENSG00000145623, ENSG00000117020, ENSG00000105647, ENSG00000115415, ENSG00000174564, ENSG00000137070, ENSG00000184557, ENSG00000113594	73	162	8112	5.48757	0.0969941	0.0101998	0.00749823
KEGG_PATHWAY	hsa04662:B cell receptor signaling pathway	6	5.76923	0.000768538	ENSG00000165025, ENSG00000117020, ENSG00000105647, ENSG00000204577, ENSG00000141968, ENSG00000160293	73	82	8112	8.13097	0.132582	0.0118483	0.0087101
KEGG_PATHWAY	hsa04062:Chemokine signaling pathway	8	7.69231	0.00149795	ENSG00000117020, ENSG00000105647, ENSG00000141968, ENSG00000160293, ENSG00000115415, ENSG00000138755, ENSG00000186810, ENSG00000163823	73	192	8112	4.63014	0.242194	0.0184747	0.0135814
KEGG_PATHWAY	hsa04666:Fc gamma R-mediated phagocytosis	6	5.76923	0.00163803	ENSG00000165025, ENSG00000162747, ENSG00000117020, ENSG00000105647, ENSG00000141968, ENSG00000160293	73	97	8112	6.87361	0.261611	0.0189398	0.0139233
KEGG_PATHWAY	hsa05205:Proteoglycans in cancer	8	7.69231	0.00217848	ENSG00000136869, ENSG00000137462, ENSG00000114251, ENSG00000117560, ENSG00000117020, ENSG00000105647, ENSG00000141968, ENSG00000160293	73	205	8112	4.33652	0.331994	0.0229007	0.0168351
KEGG_PATHWAY	hsa04620:Toll-like receptor signaling pathway	6	5.76923	0.00222818	ENSG00000136869, ENSG00000137462, ENSG00000117020, ENSG00000105647, ENSG00000115415, ENSG00000138755	73	104	8112	6.41096	0.338121	0.0229007	0.0168351
KEGG_PATHWAY	hsa05170:Human immunodeficiency virus 1 infection	8	7.69231	0.0026328	ENSG00000204525, ENSG00000136869, ENSG00000137462, ENSG00000117560, ENSG00000117020, ENSG00000105647, ENSG00000101349, ENSG00000168394	73	212	8112	4.19333	0.38597	0.0256352	0.0188453
KEGG_PATHWAY	hsa04664:Fc epsilon RI signaling pathway	5	4.80769	0.00302821	ENSG00000165025, ENSG00000117020, ENSG00000105647, ENSG00000141968, ENSG00000160293	73	68	8112	8.17083	0.429401	0.0268316	0.0197248
KEGG_PATHWAY	hsa04024:cAMP signaling pathway	8	7.69231	0.00332058	ENSG00000043591, ENSG00000117020, ENSG00000105647, ENSG00000141968, ENSG00000160293, ENSG00000127129, ENSG00000120088, ENSG00000138039	73	221	8112	4.02256	0.459537	0.0270612	0.0198936
KEGG_PATHWAY	hsa04917:Prolactin signaling pathway	5	4.80769	0.00336436	ENSG00000117020, ENSG00000105647, ENSG00000115415, ENSG00000184557, ENSG00000138039	73	70	8112	7.93738	0.463911	0.0270612	0.0198936
KEGG_PATHWAY	hsa05140:Leishmaniasis	5	4.80769	0.00474005	ENSG00000136869, ENSG00000137462, ENSG00000162747, ENSG00000115415, ENSG00000242574	73	77	8112	7.2158	0.5848	0.0365379	0.0268603
KEGG_PATHWAY	hsa04360:Axon guidance	7	6.73077	0.00538689	ENSG00000143434, ENSG00000169855, ENSG00000114251, ENSG00000105647, ENSG00000101349, ENSG00000187764, ENSG00000185008	73	182	8112	4.27397	0.631852	0.039863	0.0293047
KEGG_PATHWAY	hsa04613:Neutrophil extracellular trap formation	7	6.73077	0.00662088	ENSG00000136869, ENSG00000137462, ENSG00000165025, ENSG00000162747, ENSG00000117020, ENSG00000171051, ENSG00000105647	73	190	8112	4.09402	0.707396	0.0471101	0.0346323

## Sheet: GO_term
Table S4: Gene Ontology (GO) terms
Category	Term	Count	%	PValue	Genes	List Total	Pop Hits	Pop Total	Fold Enrichment	Bonferroni	Benjamini	FDR
GOTERM_BP_DIRECT	GO:0006955~immune response	24	22.6415	3.2e-16	ENSG00000131015, ENSG00000136869, ENSG00000162747, ENSG00000211665, ENSG00000211941, ENSG00000131019, ENSG00000211644, ENSG00000141968, ENSG00000242574, ENSG00000241294, ENSG00000211639, ENSG00000204525, ENSG00000169403, ENSG00000243063, ENSG00000137462, ENSG00000117560, ENSG00000124107, ENSG00000121858, ENSG00000102524, ENSG00000186810, ENSG00000187764, ENSG00000163823, ENSG00000144476, ENSG0000…	102	478	19349	9.52449	3.67e-13	3.52e-13	3.37e-13
GOTERM_BP_DIRECT	GO:0019221~cytokine-mediated signaling pathway	18	16.9811	8.99e-13	ENSG00000137857, ENSG00000171051, ENSG00000141968, ENSG00000115415, ENSG00000174564, ENSG00000113594, ENSG00000080824, ENSG00000169403, ENSG00000145623, ENSG00000165025, ENSG00000117560, ENSG00000204577, ENSG00000127129, ENSG00000163823, ENSG00000089685, ENSG00000137070, ENSG00000184557, ENSG00000109971	102	323	19349	10.5713	9.9e-10	4.95e-10	4.74e-10
GOTERM_CC_DIRECT	GO:0009897~external side of plasma membrane	19	17.9245	8.19e-12	ENSG00000131015, ENSG00000211893, ENSG00000177575, ENSG00000136869, ENSG00000211951, ENSG00000211941, ENSG00000131019, ENSG00000211897, ENSG00000211933, ENSG00000138755, ENSG00000113594, ENSG00000211957, ENSG00000145623, ENSG00000117560, ENSG00000205809, ENSG00000186810, ENSG00000163823, ENSG00000137070, ENSG00000144476	102	447	20164	8.40277	1.4e-09	1.4e-09	1.32e-09
GOTERM_CC_DIRECT	GO:0005615~extracellular space	34	32.0755	9.22e-11	ENSG00000211665, ENSG00000211644, ENSG00000138755, ENSG00000176797, ENSG00000241294, ENSG00000042832, ENSG00000143434, ENSG00000148926, ENSG00000163083, ENSG00000189334, ENSG00000102524, ENSG00000127129, ENSG00000109971, ENSG00000131015, ENSG00000211893, ENSG00000131019, ENSG00000211897, ENSG00000096088, ENSG00000175899, ENSG00000211639, ENSG00000115386, ENSG00000243063, ENSG00000164344, ENSG0000…	102	1911	20164	3.51718	1.58e-08	6.65e-09	6.26e-09
GOTERM_CC_DIRECT	GO:0005886~plasma membrane	56	52.8302	1.17e-10	ENSG00000074966, ENSG00000106128, ENSG00000160801, ENSG00000162747, ENSG00000211644, ENSG00000141968, ENSG00000120949, ENSG00000213906, ENSG00000241294, ENSG00000138039, ENSG00000137462, ENSG00000165025, ENSG00000160293, ENSG00000102524, ENSG00000205809, ENSG00000136869, ENSG00000131015, ENSG00000177575, ENSG00000131019, ENSG00000104419, ENSG00000173535, ENSG00000211639, ENSG00000114251, ENSG0000…	102	4959	20164	2.23239	1.99e-08	6.65e-09	6.26e-09
GOTERM_BP_DIRECT	GO:0002862~negative regulation of inflammatory response to antigenic stimulus	14	13.2075	7.48e-11	ENSG00000211893, ENSG00000177575, ENSG00000106128, ENSG00000160801, ENSG00000043591, ENSG00000173198, ENSG00000211941, ENSG00000211897, ENSG00000211644, ENSG00000138039, ENSG00000148926, ENSG00000165025, ENSG00000144230, ENSG00000120088	102	211	19349	12.5865	8.24e-08	2.75e-08	2.63e-08
GOTERM_CC_DIRECT	GO:0005887~integral component of plasma membrane	27	25.4717	7.08e-09	ENSG00000160801, ENSG00000162747, ENSG00000168394, ENSG00000213906, ENSG00000113594, ENSG00000138039, ENSG00000143434, ENSG00000169403, ENSG00000137462, ENSG00000204577, ENSG00000205809, ENSG00000163823, ENSG00000177575, ENSG00000136869, ENSG00000043591, ENSG00000173198, ENSG00000174564, ENSG00000169855, ENSG00000204525, ENSG00000117560, ENSG00000121858, ENSG00000186810, ENSG00000144230, ENSG0000…	102	1447	20164	3.68869	1.21e-06	3.03e-07	2.85e-07
GOTERM_BP_DIRECT	GO:0006935~chemotaxis	10	9.43396	1.61e-08	ENSG00000113905, ENSG00000169403, ENSG00000173198, ENSG00000171051, ENSG00000025708, ENSG00000138755, ENSG00000186810, ENSG00000163823, ENSG00000213906, ENSG00000144476	102	123	19349	15.4224	1.78e-05	4.44e-06	4.25e-06
GOTERM_CC_DIRECT	GO:0005576~extracellular region	30	28.3019	3.08e-07	ENSG00000162747, ENSG00000211644, ENSG00000211941, ENSG00000138755, ENSG00000176797, ENSG00000115233, ENSG00000080824, ENSG00000042832, ENSG00000148926, ENSG00000163083, ENSG00000168056, ENSG00000102524, ENSG00000127129, ENSG00000109971, ENSG00000113905, ENSG00000131015, ENSG00000211893, ENSG00000177575, ENSG00000211897, ENSG00000175899, ENSG00000164344, ENSG00000114251, ENSG00000117560, ENSG0000…	102	2117	20164	2.80141	5.27e-05	1.05e-05	9.91e-06
GOTERM_CC_DIRECT	GO:0009986~cell surface	15	14.1509	2.5e-06	ENSG00000113905, ENSG00000131015, ENSG00000136869, ENSG00000106128, ENSG00000137857, ENSG00000173535, ENSG00000204525, ENSG00000143434, ENSG00000169855, ENSG00000137462, ENSG00000114251, ENSG00000126803, ENSG00000185008, ENSG00000144476, ENSG00000163235	102	619	20164	4.79046	0.000427	7.12e-05	6.71e-05
GOTERM_BP_DIRECT	GO:0038096~Fc-gamma receptor signaling pathway involved in phagocytosis	9	8.49057	5.34e-07	ENSG00000211893, ENSG00000165025, ENSG00000211941, ENSG00000211644, ENSG00000211897, ENSG00000105647, ENSG00000141968, ENSG00000160293, ENSG00000080824	102	135	19349	12.6464	0.000588	0.000118	0.000113
GOTERM_BP_DIRECT	GO:0007165~signal transduction	22	20.7547	8.51e-07	ENSG00000153234, ENSG00000171051, ENSG00000105647, ENSG00000025708, ENSG00000120949, ENSG00000115415, ENSG00000138755, ENSG00000104419, ENSG00000042832, ENSG00000148926, ENSG00000115386, ENSG00000137462, ENSG00000077092, ENSG00000117560, ENSG00000121858, ENSG00000117020, ENSG00000101349, ENSG00000160293, ENSG00000205809, ENSG00000102524, ENSG00000185267, ENSG00000163235	102	1204	19349	3.46621	0.000937	0.000156	0.00015
GOTERM_CC_DIRECT	GO:0030667~secretory granule membrane	7	6.60377	1.17e-05	ENSG00000204525, ENSG00000169403, ENSG00000137462, ENSG00000162747, ENSG00000171051, ENSG00000204577, ENSG00000164687	102	101	20164	13.701	0.00200396	0.000287	0.00027
GOTERM_BP_DIRECT	GO:0045087~innate immune response	15	14.1509	3.02e-06	ENSG00000211893, ENSG00000136869, ENSG00000211951, ENSG00000211941, ENSG00000211897, ENSG00000211933, ENSG00000110057, ENSG00000211957, ENSG00000135114, ENSG00000204525, ENSG00000137462, ENSG00000165025, ENSG00000124107, ENSG00000101425, ENSG00000205809	102	604	19349	4.711	0.0033255	0.000436	0.000417
GOTERM_BP_DIRECT	GO:0042742~defense response to bacterium	10	9.43396	3.28e-06	ENSG00000136869, ENSG00000211893, ENSG00000165025, ENSG00000211951, ENSG00000211941, ENSG00000211897, ENSG00000189334, ENSG00000211933, ENSG00000176797, ENSG00000211957	102	230	19349	8.24766	0.00360547	0.000436	0.000417
GOTERM_BP_DIRECT	GO:0006952~defense response	7	6.60377	3.56e-06	ENSG00000173198, ENSG00000137857, ENSG00000163083, ENSG00000204577, ENSG00000115415, ENSG00000168394, ENSG00000138755	102	79	19349	16.8085	0.00391202	0.000436	0.000417
GOTERM_BP_DIRECT	GO:0002250~adaptive immune response	13	12.2642	3.97e-06	ENSG00000074966, ENSG00000211665, ENSG00000211644, ENSG00000168394, ENSG00000242574, ENSG00000110057, ENSG00000241294, ENSG00000211639, ENSG00000204525, ENSG00000243063, ENSG00000165025, ENSG00000204577, ENSG00000205809	102	450	19349	5.48011	0.00436485	0.000437	0.000419
GOTERM_BP_DIRECT	GO:0007166~cell surface receptor signaling pathway	11	10.3774	4.83e-06	ENSG00000160801, ENSG00000106128, ENSG00000173198, ENSG00000162747, ENSG00000121858, ENSG00000204577, ENSG00000127129, ENSG00000186810, ENSG00000163823, ENSG00000120088, ENSG00000113594	102	308	19349	6.77486	0.00530753	0.000484	0.000463
GOTERM_MF_DIRECT	GO:0008528~G-protein coupled peptide receptor activity	6	5.66038	3.08e-06	ENSG00000160801, ENSG00000106128, ENSG00000173198, ENSG00000213906, ENSG00000120088, ENSG00000138039	98	44	18770	26.1178	0.000836	0.000802	0.000719
GOTERM_MF_DIRECT	GO:0004888~transmembrane signaling receptor activity	9	8.49057	5.89e-06	ENSG00000136869, ENSG00000137462, ENSG00000162747, ENSG00000204577, ENSG00000205809, ENSG00000120949, ENSG00000187764, ENSG00000137070, ENSG00000173535	98	188	18770	9.16902	0.00160214	0.000802	0.000719
GOTERM_CC_DIRECT	GO:0070062~extracellular exosome	26	24.5283	7.26e-05	ENSG00000162747, ENSG00000211644, ENSG00000120949, ENSG00000113594, ENSG00000080824, ENSG00000189334, ENSG00000168056, ENSG00000159176, ENSG00000109971, ENSG00000087191, ENSG00000113905, ENSG00000211893, ENSG00000211897, ENSG00000104419, ENSG00000175899, ENSG00000204525, ENSG00000115386, ENSG00000164344, ENSG00000114251, ENSG00000117560, ENSG00000126803, ENSG00000124107, ENSG00000121858, ENSG0000…	102	2217	20164	2.31838	0.0123451	0.0014834	0.00139665
GOTERM_CC_DIRECT	GO:0042571~immunoglobulin complex, circulating	6	5.66038	8.49e-05	ENSG00000211893, ENSG00000211951, ENSG00000211941, ENSG00000211897, ENSG00000211933, ENSG00000211957	102	89	20164	13.3272	0.0144102	0.0014834	0.00139665
GOTERM_CC_DIRECT	GO:0072562~blood microparticle	7	6.60377	8.67e-05	ENSG00000087191, ENSG00000113905, ENSG00000211893, ENSG00000126803, ENSG00000211897, ENSG00000109971, ENSG00000175899	102	144	20164	9.60975	0.0147252	0.0014834	0.00139665
GOTERM_BP_DIRECT	GO:0007204~positive regulation of cytosolic calcium ion concentration	8	7.54717	1.76e-05	ENSG00000148926, ENSG00000160801, ENSG00000173198, ENSG00000171051, ENSG00000127129, ENSG00000186810, ENSG00000163823, ENSG00000144476	102	156	19349	9.728	0.0192611	0.00162074	0.00155162
GOTERM_BP_DIRECT	GO:0007186~G-protein coupled receptor signaling pathway	19	17.9245	3.02e-05	ENSG00000106128, ENSG00000160801, ENSG00000043591, ENSG00000173198, ENSG00000171051, ENSG00000141968, ENSG00000138755, ENSG00000213906, ENSG00000138039, ENSG00000148926, ENSG00000169403, ENSG00000160293, ENSG00000127129, ENSG00000186810, ENSG00000144230, ENSG00000163823, ENSG00000144476, ENSG00000120088, ENSG00000125510	102	1165	19349	3.09376	0.0326889	0.00255651	0.00244747
GOTERM_BP_DIRECT	GO:0038095~Fc-epsilon receptor signaling pathway	8	7.54717	3.31e-05	ENSG00000087191, ENSG00000165025, ENSG00000211941, ENSG00000211644, ENSG00000105647, ENSG00000141968, ENSG00000160293, ENSG00000115233	102	172	19349	8.82307	0.0358043	0.00260432	0.00249324
GOTERM_BP_DIRECT	GO:0043312~neutrophil degranulation	12	11.3208	4.32e-05	ENSG00000204525, ENSG00000169403, ENSG00000137462, ENSG00000162747, ENSG00000124107, ENSG00000171051, ENSG00000204577, ENSG00000101425, ENSG00000164687, ENSG00000109971, ENSG00000115233, ENSG00000080824	102	482	19349	4.72272	0.0464797	0.0031729	0.00303758
GOTERM_BP_DIRECT	GO:0007189~adenylate cyclase-activating G-protein coupled receptor signaling pathway	7	6.60377	5.41e-05	ENSG00000148926, ENSG00000160801, ENSG00000106128, ENSG00000138755, ENSG00000186810, ENSG00000120088, ENSG00000138039	102	127	19349	10.4557	0.0578495	0.00372429	0.00356545
GOTERM_BP_DIRECT	GO:0050853~B cell receptor signaling pathway	7	6.60377	5.9e-05	ENSG00000211893, ENSG00000165025, ENSG00000211951, ENSG00000211941, ENSG00000211897, ENSG00000211933, ENSG00000211957	102	129	19349	10.2936	0.0629543	0.00382478	0.00366165
GOTERM_MF_DIRECT	GO:0005102~receptor binding	11	10.3774	4.26e-05	ENSG00000087191, ENSG00000113905, ENSG00000148926, ENSG00000136869, ENSG00000114251, ENSG00000165025, ENSG00000117560, ENSG00000121858, ENSG00000102524, ENSG00000187764, ENSG00000175899	98	401	18770	5.25396	0.0115222	0.00386294	0.00346528
GOTERM_MF_DIRECT	GO:0001784~phosphotyrosine binding	5	4.71698	7.76e-05	ENSG00000165025, ENSG00000105647, ENSG00000141968, ENSG00000160293, ENSG00000184557	98	44	18770	21.7648	0.020897	0.00495442	0.00444441
GOTERM_MF_DIRECT	GO:0003823~antigen binding	7	6.60377	9.11e-05	ENSG00000211893, ENSG00000211951, ENSG00000211941, ENSG00000211644, ENSG00000211897, ENSG00000211933, ENSG00000211957	98	141	18770	9.50861	0.0244689	0.00495442	0.00444441
GOTERM_MF_DIRECT	GO:0034987~immunoglobulin receptor binding	6	5.66038	0.000127	ENSG00000211893, ENSG00000211951, ENSG00000211941, ENSG00000211897, ENSG00000211933, ENSG00000211957	98	94	18770	12.2254	0.0339	0.00574763	0.00515596
GOTERM_MF_DIRECT	GO:0004879~RNA polymerase II transcription factor activity, ligand-activated sequence-specific DNA binding	5	4.71698	0.000174	ENSG00000153234, ENSG00000196482, ENSG00000077092, ENSG00000185551, ENSG00000136931	98	54	18770	17.7343	0.0461941	0.00675586	0.0060604
GOTERM_BP_DIRECT	GO:0008284~positive regulation of cell proliferation	12	11.3208	0.000113	ENSG00000148926, ENSG00000145623, ENSG00000115386, ENSG00000160801, ENSG00000106128, ENSG00000117560, ENSG00000127129, ENSG00000186810, ENSG00000089685, ENSG00000137070, ENSG00000163235, ENSG00000113594	102	537	19349	4.23902	0.117322	0.00693266	0.00663699
GOTERM_BP_DIRECT	GO:0009755~hormone-mediated signaling pathway	5	4.71698	0.000134	ENSG00000077092, ENSG00000159346, ENSG00000136931, ENSG00000120088, ENSG00000138039	102	50	19349	18.9696	0.137234	0.0077685	0.00743718
GOTERM_BP_DIRECT	GO:0050871~positive regulation of B cell activation	6	5.66038	0.000147	ENSG00000211893, ENSG00000211951, ENSG00000211941, ENSG00000211897, ENSG00000211933, ENSG00000211957	102	96	19349	11.856	0.149746	0.00778322	0.00745126
GOTERM_BP_DIRECT	GO:0006910~phagocytosis, recognition	6	5.66038	0.000155	ENSG00000211893, ENSG00000211951, ENSG00000211941, ENSG00000211897, ENSG00000211933, ENSG00000211957	102	97	19349	11.7338	0.156618	0.00778322	0.00745126
GOTERM_BP_DIRECT	GO:0043065~positive regulation of apoptotic process	10	9.43396	0.000162	ENSG00000131203, ENSG00000113905, ENSG00000148926, ENSG00000077092, ENSG00000117560, ENSG00000121858, ENSG00000141968, ENSG00000160293, ENSG00000120949, ENSG00000173535	102	378	19349	5.01841	0.163331	0.00778322	0.00745126
GOTERM_BP_DIRECT	GO:0032496~response to lipopolysaccharide	7	6.60377	0.000162	ENSG00000131203, ENSG00000148926, ENSG00000136869, ENSG00000137462, ENSG00000117560, ENSG00000124107, ENSG00000189334	102	155	19349	8.56692	0.163918	0.00778322	0.00745126
GOTERM_BP_DIRECT	GO:0006958~complement activation, classical pathway	7	6.60377	0.00018	ENSG00000211893, ENSG00000211951, ENSG00000211941, ENSG00000211644, ENSG00000211897, ENSG00000211933, ENSG00000211957	102	158	19349	8.40426	0.18022	0.00827923	0.00792612
GOTERM_MF_DIRECT	GO:0001875~lipopolysaccharide receptor activity	3	2.83019	0.000262	ENSG00000136869, ENSG00000169403, ENSG00000137462	98	5	18770	114.918	0.0687062	0.0088964	0.00798059
GOTERM_BP_DIRECT	GO:0032760~positive regulation of tumor necrosis factor production	6	5.66038	0.000224	ENSG00000136869, ENSG00000169403, ENSG00000137462, ENSG00000114251, ENSG00000165025, ENSG00000120949	102	105	19349	10.8398	0.218832	0.0098775	0.00945623
GOTERM_BP_DIRECT	GO:0006954~inflammatory response	10	9.43396	0.00026	ENSG00000131203, ENSG00000148926, ENSG00000136869, ENSG00000169403, ENSG00000137462, ENSG00000171051, ENSG00000138755, ENSG00000186810, ENSG00000163823, ENSG00000213906	102	403	19349	4.7071	0.249372	0.0105099	0.0100617
GOTERM_BP_DIRECT	GO:0061844~antimicrobial humoral immune response mediated by antimicrobial peptide	6	5.66038	0.000267	ENSG00000113905, ENSG00000148926, ENSG00000115386, ENSG00000101425, ENSG00000138755, ENSG00000176797	102	109	19349	10.442	0.254676	0.0105099	0.0100617
GOTERM_BP_DIRECT	GO:0051964~negative regulation of synapse assembly	3	2.83019	0.000267	ENSG00000137462, ENSG00000114251, ENSG00000185008	102	5	19349	113.818	0.25496	0.0105099	0.0100617
GOTERM_MF_DIRECT	GO:0035325~Toll-like receptor binding	3	2.83019	0.000391	ENSG00000137462, ENSG00000165025, ENSG00000110057	98	6	18770	95.7653	0.100951	0.0118219	0.0106049
GOTERM_CC_DIRECT	GO:0043235~receptor complex	7	6.60377	0.000767	ENSG00000136869, ENSG00000145623, ENSG00000160801, ENSG00000137462, ENSG00000205809, ENSG00000137070, ENSG00000113594	102	216	20164	6.4065	0.122943	0.0119212	0.011224
GOTERM_BP_DIRECT	GO:0001525~angiogenesis	8	7.54717	0.000315	ENSG00000113905, ENSG00000165025, ENSG00000025708, ENSG00000160293, ENSG00000127129, ENSG00000186810, ENSG00000163235, ENSG00000144476	102	247	19349	6.144	0.293304	0.011969	0.0114585
GOTERM_BP_DIRECT	GO:0006911~phagocytosis, engulfment	6	5.66038	0.000328	ENSG00000211893, ENSG00000211951, ENSG00000211941, ENSG00000211897, ENSG00000211933, ENSG00000211957	102	114	19349	9.984	0.303615	0.0120598	0.0115454
GOTERM_CC_DIRECT	GO:0031226~intrinsic component of plasma membrane	4	3.77358	0.000978	ENSG00000136869, ENSG00000137462, ENSG00000159346, ENSG00000120088	102	39	20164	20.2755	0.154057	0.0139351	0.0131202
GOTERM_BP_DIRECT	GO:0010543~regulation of platelet activation	3	2.83019	0.000399	ENSG00000113905, ENSG00000074966, ENSG00000165025	102	6	19349	94.848	0.355964	0.0141907	0.0135855
GOTERM_MF_DIRECT	GO:0005164~tumor necrosis factor receptor binding	4	3.77358	0.000595	ENSG00000117560, ENSG00000121858, ENSG00000102524, ENSG00000115415	98	32	18770	23.9413	0.14951	0.0161895	0.0145229
GOTERM_CC_DIRECT	GO:0019814~immunoglobulin complex	5	4.71698	0.00128035	ENSG00000243063, ENSG00000211665, ENSG00000211644, ENSG00000241294, ENSG00000211639	102	94	20164	10.5152	0.196743	0.0168415	0.0158567
GOTERM_CC_DIRECT	GO:0048471~perinuclear region of cytoplasm	12	11.3208	0.00138679	ENSG00000136869, ENSG00000115386, ENSG00000117560, ENSG00000163083, ENSG00000189334, ENSG00000102524, ENSG00000115415, ENSG00000104419, ENSG00000163235, ENSG00000144476, ENSG00000109971, ENSG00000080824	102	754	20164	3.1462	0.211249	0.0169386	0.0159481
GOTERM_BP_DIRECT	GO:0070098~chemokine-mediated signaling pathway	5	4.71698	0.000492	ENSG00000138755, ENSG00000186810, ENSG00000144230, ENSG00000163823, ENSG00000144476	102	70	19349	13.5497	0.418825	0.0169553	0.0162322
GOTERM_MF_DIRECT	GO:0001530~lipopolysaccharide binding	4	3.77358	0.000777	ENSG00000136869, ENSG00000169403, ENSG00000137462, ENSG00000101425	98	35	18770	21.8892	0.190491	0.0176038	0.0157917
GOTERM_MF_DIRECT	GO:0019838~growth factor binding	4	3.77358	0.000777	ENSG00000145623, ENSG00000106128, ENSG00000113594, ENSG00000175899	98	35	18770	21.8892	0.190491	0.0176038	0.0157917
GOTERM_BP_DIRECT	GO:0033209~tumor necrosis factor-mediated signaling pathway	6	5.66038	0.000539	ENSG00000087191, ENSG00000117560, ENSG00000102524, ENSG00000115415, ENSG00000120949, ENSG00000115233	102	127	19349	8.96202	0.447967	0.0179996	0.0172319
GOTERM_MF_DIRECT	GO:0038023~signaling receptor activity	7	6.60377	0.00100929	ENSG00000136869, ENSG00000115386, ENSG00000137462, ENSG00000204577, ENSG00000186810, ENSG00000159346, ENSG00000187764	98	221	18770	6.06658	0.240175	0.0211176	0.0189437
GOTERM_BP_DIRECT	GO:0031663~lipopolysaccharide-mediated signaling pathway	4	3.77358	0.000943	ENSG00000136869, ENSG00000169403, ENSG00000137462, ENSG00000101425	102	37	19349	20.5077	0.64639	0.0305609	0.0292575
GOTERM_BP_DIRECT	GO:0009409~response to cold	4	3.77358	0.0012742	ENSG00000148926, ENSG00000043591, ENSG00000126803, ENSG00000080824	102	41	19349	18.5069	0.754649	0.0390047	0.0373412
GOTERM_BP_DIRECT	GO:0032733~positive regulation of interleukin-10 production	4	3.77358	0.0012742	ENSG00000136869, ENSG00000137462, ENSG00000165025, ENSG00000174564	102	41	19349	18.5069	0.754649	0.0390047	0.0373412
GOTERM_BP_DIRECT	GO:0007190~activation of adenylate cyclase activity	4	3.77358	0.00136705	ENSG00000106128, ENSG00000043591, ENSG00000120088, ENSG00000138039	102	42	19349	18.0663	0.778541	0.0407158	0.0389793
GOTERM_BP_DIRECT	GO:0032735~positive regulation of interleukin-12 production	4	3.77358	0.00146404	ENSG00000131203, ENSG00000136869, ENSG00000137462, ENSG00000165025	102	43	19349	17.6461	0.801021	0.0424572	0.0406464
GOTERM_BP_DIRECT	GO:0006956~complement activation	5	4.71698	0.00154766	ENSG00000211893, ENSG00000211941, ENSG00000211644, ENSG00000211897, ENSG00000184374	102	95	19349	9.984	0.818562	0.042638	0.0408195
GOTERM_BP_DIRECT	GO:0002377~immunoglobulin production	5	4.71698	0.00154766	ENSG00000243063, ENSG00000211665, ENSG00000211644, ENSG00000241294, ENSG00000211639	102	95	19349	9.984	0.818562	0.042638	0.0408195
GOTERM_BP_DIRECT	GO:0071346~cellular response to interferon-gamma	5	4.71698	0.0018012	ENSG00000136869, ENSG00000137462, ENSG00000114251, ENSG00000117560, ENSG00000115415	102	99	19349	9.58061	0.862854	0.0484126	0.0463478
