# Supplementary material for: Transcriptomic Immune Profiles Can Represent the Tumor Immune Microenvironment Related to the Tumor Budding Histology in Uterine Cervical Cancer
Source: Genes (Basel). 2022 Aug 7;13(8):1405. doi: 10.3390/genes13081405 (PMC9407871; doi:10.3390/genes13081405)
Supplement: Supplementary file 1 [file genes-13-01405-s001.zip › Table S5_Proportion_of_immune_cell.xlsx]

## Sheet: estimation_matrix
Table S5: The proportion of immune cell types using TIMER and CIBERSORTx algorithm
cell_type	A	B	C	D	E	F	G	H	I	J	K	S1	S2	S3	S4	S5	S6	S7	S8	S9	S10
B cell_TIMER	0.094463	0.108467	0.111278	0.128035	0.0902677	0.106125	0.0985372	0.104749	0.108082	0.0884847	0.0978319	0.114152	0.0881278	0.102196	0.0837713	0.103711	0.103342	0.104996	0.112696	0.104018	0.0887162
T cell CD4+_TIMER	0.114264	0.130385	0.103843	0.105015	0.113863	0.1112	0.125771	0.129774	0.115353	0.122826	0.143792	0.122428	0.142908	0.120125	0.181862	0.116363	0.144601	0.141765	0.117108	0.108975	0.135312
T cell CD8+_TIMER	0.214702	0.188689	0.232418	0.215134	0.216871	0.226289	0.206438	0.214202	0.234027	0.186951	0.203508	0.201411	0.178288	0.195285	0.207272	0.244914	0.171089	0.212169	0.207472	0.228514	0.189264
Neutrophil_TIMER	0.113264	0.117932	0.120654	0.110035	0.125522	0.120335	0.115792	0.120344	0.124635	0.121177	0.133897	0.110628	0.114212	0.109728	0.132912	0.132271	0.110084	0.125093	0.120175	0.121694	0.126816
Macrophage_TIMER	0.0392974	0.0460749	0.0433603	0.0513828	0.0282521	0.0434055	0.0537134	0.0633591	0.0731913	0.0439646	0.0555169	0.0495565	0.0604369	0.0311054	0.0432328	0.0370193	0.0350911	0.0343379	0.0485596	0.0393312	0.045134
Myeloid dendritic cell_TIMER	0.517818	0.508669	0.51121	0.510693	0.536002	0.507933	0.502788	0.493927	0.501412	0.503586	0.509996	0.511984	0.481106	0.521713	0.485594	0.5371	0.520004	0.52313	0.513782	0.510674	0.504388
B cell naive_CIBERSORT	0.00728406	0	0.0872376	0.0372891	0.00540499	0.0331543	0	0.00101535	0.0669704	0	0.224218	0.193371	0.0502482	0.103199	0.108732	0.0432003	0.0465039	0.0727422	0.336066	0	0.0622776
B cell memory_CIBERSORT	0.0151931	0.169837	0.0231841	0	0	0.142316	0.129614	0.0902393	0	0.0324038	0	0	0.0567055	0	0	0.0295915	0	0.0158697	0	0.121865	0
B cell plasma_CIBERSORT	0	0.170247	0.0235017	0.0332848	0.0211148	0	0.033402	0.073524	0.00207449	0	0.0105316	0.0405461	0.0142904	0.0208794	0.0127288	0	0.0618491	0.0162993	0.0855491	0.0577995	0.00891783
T cell CD8+_CIBERSORT	0.165662	0.139251	0.0350846	0.0587133	0.0153921	0.0188057	0.0877465	0.0890519	0.100005	0.326312	0.0319899	0.250648	0	0.0320594	0	0	0.0777299	0.0169972	0.0441299	0	0.00312541
T cell CD4+ naive_CIBERSORT	0	0.0431023	0.00854681	0	0	0	0	0.129428	0.00175098	0.0637466	0	0	0.176722	0	0.0924319	0.146795	0	0.194123	0	0.219379	0
T cell CD4+ memory resting_CIBERSORT	0.274377	0.0458383	0.195968	0.638994	0.202957	0.21051	0.251309	0.0088196	0.221636	0.1133	0.0179246	0	0.16591	0.00788127	0	0.228158	0	0.119875	0.212377	0.0412217	0.0057954
T cell CD4+ memory activated_CIBERSORT	0	0	0.446766	0.0245472	0.283108	0.0145985	0.220891	0.187778	0.128638	0.00391975	0.0489912	0.0784894	0	0	0.0373641	0.209727	0	0.0904746	0.0834308	0.25446	0
T cell follicular helper_CIBERSORT	0	0.180145	0	0	0	0.019981	0.00777974	0	0	0	0.19027	0.0764626	0.0211758	0.0704489	0.0592834	0	0.193265	0	0	0	0.198827
T cell regulatory (Tregs)_CIBERSORT	0	0	0	0	0	0.0119832	0.0199697	0	0	0	0	0.0263262	0.0651463	0.0553915	0.0385361	0	0.00529206	0	0	0	0.0462269
T cell gamma delta_CIBERSORT	0	0.0275443	0	0	0	0	0	0	0.176119	0	0	0	0.0311058	0.0566938	0.136278	0.00124272	0.152431	0.058833	0	0	0.00450144
NK cell resting_CIBERSORT	0.121681	0	0.116541	0.0655875	0.0482674	0.122377	0.0533255	0.0815882	0.00246547	0.129304	0	0	0.0212249	0	0.0861234	0.0306989	0.049766	0.0324863	0.0934198	0.0696648	0
NK cell activated_CIBERSORT	0	0.0115895	0	0	0	0	0	0	0	0	0.063376	0	0.064353	0.0655263	0	0	0	0	0	0	0.0281613
Monocyte_CIBERSORT	0	0	0.00366665	0.02303	0.0543472	0.0716541	0.0246625	0.0124036	0.0543981	0.0758082	0	0	0.0363663	0.0550222	0	0.00263215	0.0673915	0.0355002	0.0309422	0.00881603	0.0038857
Macrophage M0_CIBERSORT	0.266041	0.0107488	0.0105358	0.0187209	0	0	0.0499931	0.0135227	0.0975407	0.0163484	0.0725546	0.0364823	0.0452111	0.0166528	0.130721	0.0506984	0	0.0481984	0.00598159	0.0225262	0
Macrophage M1_CIBERSORT	0.00587308	0	0.0126703	0	0	0	0.0581568	0.0154963	5.98367e-05	0	0.0682308	0	0.0303307	0.0117298	0.0246653	0.0511172	0.0548533	0.182345	0.0085929	0	0.0875816
Macrophage M2_CIBERSORT	0.0200956	0.0252941	0.0102786	0	0.0626851	0.0112589	0	0.00749003	0	0	0	0.0780496	0.0300146	0.0150579	0.0525207	0.085342	0	0	0	0	0.0173141
Myeloid dendritic cell resting_CIBERSORT	0	0	0	0	0	0	0	0	0.00453633	0	0	0.0155632	0.061799	0.0759958	0.0486498	0	0.114188	0.00244387	0	0	0
Myeloid dendritic cell activated_CIBERSORT	0	0.0750799	0.00725117	0.0411646	0.199773	0.130231	0.0620886	0.212422	0.0215827	0.0929837	0.14128	0.0244366	0.0269634	0.0344099	0.0119191	0	0.0254051	0.0355593	0.0785426	0.0869827	0.169474
Mast cell activated_CIBERSORT	0	0.055955	0	0	0	0	0	0.0701321	0	0.143894	0.00800178	0.121652	0.100794	0	0	0.111217	0	0.0139814	0.0209678	0.0609509	0
Mast cell resting_CIBERSORT	0.104147	0	0.00970013	0.0572308	0.106951	0.181966	0.00106244	0	0.0588538	0	0	0	0	0.333025	0.0571018	0	0.0726753	0	0	0	0.340047
Eosinophil_CIBERSORT	0.0196462	0.0453669	0	0.00107812	0	0.0311643	0	0.00708954	0	0.00197904	0.122632	0.0222949	0.00163841	0.0460267	0.0673601	0	0.018569	0.0642709	0	0	0.0180642
Neutrophil_CIBERSORT	0	0	0.00906771	0.000359938	0	0	0	0	0.0633702	0	0	0.0356786	0	0	0.0355849	0.00958002	0.0600798	0	0	0.056335	0.00580063
