# Supplementary material for: Transcriptomic Immune Profiles Can Represent the Tumor Immune Microenvironment Related to the Tumor Budding Histology in Uterine Cervical Cancer
Source: Genes (Basel). 2022 Aug 7;13(8):1405. doi: 10.3390/genes13081405 (PMC9407871; doi:10.3390/genes13081405)
Supplement: Supplementary file 1 [file genes-13-01405-s001.zip › Table S6&S7_STRING ENRICHMENT.xlsx]

## Sheet: STRING Enrichment table_KEGG
Table S6: KEGG pathway of 106 IR-DEGs with STRING enrichment
Category	Genes_count	description	FDR value	Genes	Nodes.SUID	p-value	Term name	Transferred FDR value
KEGG Pathways	11	Natural killer cell mediated cytotoxicity	9.34e-09	PIK3R2|TNFSF10|ULBP3|ULBP2|FASLG|VAV2|SYK|HLA-C|KLRC2|FCGR3B|VAV1	171|169|163|161|157|151|165|167|159|155|153	2.78e-11	hsa04650	0.802965
KEGG Pathways	14	Cytokine-cytokine receptor interaction	1.67e-08	TNFSF10|LIFR|TNFRSF8|ACKR3|OSMR|INHBB|CCR1|IL20RB|TNFRSF10C|CXCL9|FASLG|CXCR3|TNFSF13B|IL11RA	169|207|173|219|289|331|201|243|267|253|157|277|187|309	9.97e-11	hsa04060	0.777728
KEGG Pathways	8	Antigen processing and presentation	1.58e-07	RFX5|HSP90AA1|TAP1|HLA-C|KLRC2|HSPA2|HLA-DMB|HSPA8	317|209|261|167|159|231|287|239	1.41e-09	hsa04612	0.680134
KEGG Pathways	10	Epstein-Barr virus infection	3.21e-06	PIK3R2|TLR2|AKT3|PSMC5|TAP1|STAT1|SYK|HLA-C|PSMD14|HLA-DMB	171|213|299|203|261|283|165|167|275|287	3.82e-08	hsa05169	0.549349
KEGG Pathways	12	Neuroactive ligand-receptor interaction	4.44e-06	LHCGR|GHRHR|PTH1R|OPRL1|ADRB1|EDN2|PTAFR|CRHR1|ADM|LTB4R2|FPR1|CYSLTR1	229|191|311|205|241|293|237|297|183|257|225|189	6.61e-08	hsa04080	0.535262
KEGG Pathways	8	Measles	2.35e-05	PIK3R2|TLR2|AKT3|STAT1|FASLG|TLR4|HSPA2|HSPA8	171|213|299|283|157|273|231|239	4.2e-07	hsa05162	0.462893
KEGG Pathways	8	JAK-STAT signaling pathway	4.55e-05	PIK3R2|LIFR|AKT3|OSMR|IL20RB|SOCS3|STAT1|IL11RA	171|207|299|289|243|199|283|309	1.22e-06	hsa04630	0.434199
KEGG Pathways	8	Influenza A	5.1e-05	PIK3R2|TNFSF10|AKT3|SOCS3|STAT1|FASLG|TLR4|HLA-DMB	171|169|299|199|283|157|273|287	1.52e-06	hsa05164	0.429243
KEGG Pathways	8	Tuberculosis	5.28e-05	TLR2|AKT3|RFX5|STAT1|TLR4|SYK|HLA-DMB|FCGR3B	213|299|317|283|273|165|287|155	1.73e-06	hsa05152	0.427737
KEGG Pathways	7	Osteoclast differentiation	6.87e-05	PIK3R2|LILRB3|AKT3|SOCS3|STAT1|SYK|FCGR3B	171|249|299|199|283|165|155	2.45e-06	hsa04380	0.416304
KEGG Pathways	6	B cell receptor signaling pathway	6.98e-05	PIK3R2|LILRB3|AKT3|VAV2|SYK|VAV1	171|249|299|151|165|153	2.7e-06	hsa04662	0.415614
KEGG Pathways	8	Chemokine signaling pathway	8.57e-05	PIK3R2|AKT3|CCR1|STAT1|CXCL9|VAV2|CXCR3|VAV1	171|299|201|283|253|151|277|153	3.57e-06	hsa04062	0.406702
KEGG Pathways	8	Proteoglycans in cancer	0.00012	PIK3R2|TLR2|AKT3|WNT5A|FASLG|VAV2|TLR4|VAV1	171|213|299|319|157|151|273|153	5.18e-06	hsa05205	0.392082
KEGG Pathways	8	Human immunodeficiency virus 1 infection	0.00014	PIK3R2|TLR2|AKT3|TAP1|FASLG|TLR4|HLA-C|PAK7	171|213|299|261|157|273|167|315	6.87e-06	hsa05170	0.385387
KEGG Pathways	7	Axon guidance	0.00042	PIK3R2|WNT5A|SEMA6C|PAK7|SEMA4D|ROBO2|ROBO1	171|319|313|315|279|295|301	2.52e-05	hsa04360	0.337675
KEGG Pathways	9	PI3K-Akt signaling pathway	0.00068	PIK3R2|TLR2|AKT3|OSMR|TGFA|HSP90AA1|FASLG|TLR4|SYK	171|213|299|289|235|209|157|273|165	4.68e-05	hsa04151	0.316749
KEGG Pathways	6	Estrogen signaling pathway	0.00068	PIK3R2|AKT3|TGFA|HSP90AA1|HSPA2|HSPA8	171|299|235|209|231|239	4.86e-05	hsa04915	0.316749
KEGG Pathways	7	cAMP signaling pathway	0.00091	PIK3R2|AKT3|LHCGR|ADRB1|VAV2|EDN2|VAV1	171|299|229|241|151|293|153	6.77e-05	hsa04024	0.304096
KEGG Pathways	6	Phagosome	0.00091	TLR2|TAP1|TLR4|HLA-C|HLA-DMB|FCGR3B	213|261|273|167|287|155	6.89e-05	hsa04145	0.304096
KEGG Pathways	5	Staphylococcus aureus infection	0.00091	DEFB103A|PTAFR|HLA-DMB|FCGR3B|FPR1	259|237|287|155|225	6.81e-05	hsa05150	0.304096
KEGG Pathways	4	Autoimmune thyroid disease	0.0011	TG|FASLG|HLA-C|HLA-DMB	303|157|167|287	0.0001	hsa05320	0.295861
KEGG Pathways	6	Kaposi sarcoma-associated herpesvirus infection	0.0026	PIK3R2|AKT3|CCR1|STAT1|SYK|HLA-C	171|299|201|283|165|167	0.00029	hsa05167	0.258503
KEGG Pathways	4	Renal cell carcinoma	0.0028	PIK3R2|AKT3|TGFA|PAK7	171|299|235|315	0.00033	hsa05211	0.255284
KEGG Pathways	5	Signaling pathways regulating pluripotency of stem cells	0.0047	PIK3R2|LIFR|AKT3|WNT5A|INHBB	171|207|299|319|331	0.0006	hsa04550	0.23279
KEGG Pathways	5	Necroptosis	0.0055	TNFSF10|HSP90AA1|STAT1|FASLG|TLR4	169|209|283|157|273	0.00079	hsa04217	0.225964
KEGG Pathways	5	Non-alcoholic fatty liver disease	0.0055	PIK3R2|AKT3|SOCS3|ADIPOR1|FASLG	171|299|199|227|157	0.00076	hsa04932	0.225964
KEGG Pathways	4	Rheumatoid arthritis	0.0055	TLR2|TLR4|TNFSF13B|HLA-DMB	213|273|187|287	0.00081	hsa05323	0.225964
KEGG Pathways	7	Human papillomavirus infection	0.0062	PIK3R2|OASL|AKT3|WNT5A|STAT1|FASLG|HLA-C	171|221|299|319|283|157|167	0.00094	hsa05165	0.220761
KEGG Pathways	4	Leukocyte transendothelial migration	0.0118	PIK3R2|TXK|VAV2|VAV1	171|321|151|153	0.002	hsa04670	0.192812
KEGG Pathways	5	Calcium signaling pathway	0.0141	LHCGR|ADRB1|PTAFR|LTB4R2|CYSLTR1	229|241|237|257|189	0.0024	hsa04020	0.185078
KEGG Pathways	3	Regulation of lipolysis in adipocytes	0.0141	PIK3R2|AKT3|ADRB1	171|299|241	0.0024	hsa04923	0.185078
KEGG Pathways	5	Salmonella infection	0.0181	TNFSF10|TLR2|AKT3|HSP90AA1|TLR4	169|213|299|209|273	0.0033	hsa05132	0.174232
KEGG Pathways	4	Spinocerebellar ataxia	0.0214	PIK3R2|AKT3|PSMC5|PSMD14	171|299|203|275	0.0041	hsa05017	0.166959

## Sheet: STRING Enrichment_GO
Table S7: GO-term of 106 IR-DEGs with STRING enrichment
Category	Genes_count	Description	FDR value	Genes	nodes.SUID	p-value	Term name	Transferred FDR value
GO Biological Process	73	Signal transduction	1.6e-23	TG|PIK3R2|UNC93B1|REG1A|TNFSF10|LILRB3|NR0B2|OASL|TLR2|BPI|LIFR|AKT3|TNFRSF8|TXK|WNT5A|ACKR3|OSMR|LHCGR|INHBB|TGFA|CCR1|BIRC5|LTBP3|PSMC5|DUOX1|GHRHR|DEFB103A|PTH1R|IL20RB|SOCS3|RARB|COLEC10|HSP90AA1|OPRL1|ADIPOR1|NR4A2|TNFRSF10C|STAT1|CXCL9|ESRRG|FASLG|S100A14|SEMA6C|ADRB1|VAV2|EDN2|NR5A1|CXCR3|PTAFR|TLR4|SYK|TNFSF13B|HLA-C|PAK7|KLRC2|NR2F2|TYMP|CRHR1|PSMD14|NDRG1|SEMA4D|CDNF|ROBO1|HSPA8|FCGR3B|…	303|171|179|327|169|249|185|221|213|245|207|299|173|321|319|219|289|229|331|235|201|177|329|203|251|191|259|311|243|199|247|285|209|205|227|323|267|283|253|211|157|233|313|241|151|293|217|277|237|273|165|187|167|315|159|255|291|297|275|223|279|265|301|239|155|183|333|257|309|225|153|189|181	1.35e-27	GO:0007165	2.27959
GO Biological Process	42	Immune response	2.38e-18	UNC93B1|HRG|REG1A|TNFSF10|LILRB3|OASL|TLR2|BPI|TXK|WNT5A|ACKR3|CCR1|FABP5|DEFB103A|IL20RB|COLEC10|HSP90AA1|SLPI|TAP1|STAT1|CXCL9|ULBP3|ULBP2|FASLG|CXCR3|PTAFR|TLR4|SYK|TNFSF13B|HLA-C|KLRC2|CRHR1|PSMD14|HLA-DMB|SEMA4D|HSPA8|FCGR3B|ADM|FPR1|VAV1|CYSLTR1|IGHV3-11	179|325|327|169|249|221|213|245|321|319|219|201|281|259|243|285|209|215|261|283|253|163|161|157|277|237|273|165|187|167|159|297|275|287|279|239|155|183|225|153|189|181	1.11e-21	GO:0006955	1.76234
GO Molecular Function	41	Signaling receptor binding	2.81e-17	TG|PIK3R2|UNC93B1|HRG|REG1A|TNFSF10|NR0B2|OASL|TLR2|LIFR|WNT5A|INHBB|TGFA|PSMC5|DEFB103A|A2M|RARB|COLEC10|NR4A2|TAP1|STAT1|CXCL9|ULBP3|ULBP2|FASLG|S100A14|SEMA6C|ADRB1|VAV2|EDN2|TLR4|SYK|TNFSF13B|TYMP|SEMA4D|CDNF|HSPA8|ADM|GPR17|FPR1|IGHV3-11	303|171|179|325|327|169|185|221|213|207|319|331|235|203|259|175|247|285|323|261|283|253|163|161|157|233|313|241|151|293|273|165|187|291|279|265|239|183|333|225|181	8.68e-21	GO:0005102	1.65513
GO Biological Process	28	Cytokine-mediated signaling pathway	8.21e-16	OASL|LIFR|TNFRSF8|ACKR3|OSMR|CCR1|BIRC5|PSMC5|DUOX1|IL20RB|SOCS3|HSP90AA1|ADIPOR1|STAT1|CXCL9|FASLG|EDN2|CXCR3|PTAFR|SYK|TNFSF13B|HLA-C|PSMD14|HSPA8|GPR17|IL11RA|FPR1|VAV1	221|207|173|219|289|201|177|203|251|243|199|209|227|283|253|157|293|277|237|165|187|167|275|239|333|309|225|153	7.66e-19	GO:0019221	1.50857
GO Molecular Function	36	Signaling receptor activity	3.54e-14	REG1A|LILRB3|NR0B2|TLR2|LIFR|TNFRSF8|ACKR3|OSMR|LHCGR|CCR1|GHRHR|PTH1R|IL20RB|RARB|OPRL1|ADIPOR1|NR4A2|TNFRSF10C|ESRRG|ADRB1|NR5A1|CXCR3|PTAFR|TLR4|KLRC2|NR2F2|CRHR1|SEMA4D|ROBO2|ROBO1|FCGR3B|GPR17|LTB4R2|IL11RA|FPR1|CYSLTR1	327|249|185|213|207|173|219|289|229|201|191|311|243|247|205|227|323|267|211|241|217|277|237|273|159|255|297|279|295|301|155|333|257|309|225|189	2.19e-17	GO:0038023	1.3451
GO Biological Process	27	Regulation of immune response	4.3e-12	PIK3R2|HRG|TXK|WNT5A|PSMC5|A2M|IL20RB|SOCS3|COLEC10|HSP90AA1|STAT1|ULBP3|VAV2|PGC|PTAFR|TLR4|SYK|TNFSF13B|HLA-C|PSMD14|HLA-DMB|IDO1|FCGR3B|GPR17|FPR1|VAV1|IGHV3-11	171|325|321|319|203|175|243|199|285|209|283|163|151|269|237|273|165|187|167|275|287|305|155|333|225|153|181	7.04e-15	GO:0050776	1.13665
GO Biological Process	40	Positive regulation of response to stimulus	8.52e-12	PIK3R2|HRG|TNFSF10|TLR2|TXK|WNT5A|KLKB1|ACKR3|OSMR|INHBB|TGFA|CCR1|FABP5|PSMC5|DUOX1|GHRHR|SOCS3|COLEC10|HSP90AA1|ADIPOR1|FASLG|S100A14|VAV2|EDN2|PGC|CXCR3|PTAFR|TLR4|SYK|TNFSF13B|PSMD14|HLA-DMB|SEMA4D|ROBO2|ROBO1|IDO1|GPR17|FPR1|VAV1|IGHV3-11	171|325|169|213|321|319|271|219|289|331|235|201|281|203|251|191|199|285|209|227|157|233|151|293|269|277|237|273|165|187|275|287|279|295|301|305|333|225|153|181	1.46e-14	GO:0048584	1.10696
GO Cellular Component	26	Cell surface	1.49e-11	HRG|TLR2|LIFR|WNT5A|ACKR3|OSMR|TGFA|CCR1|DUOX1|GHRHR|HSP90AA1|TNFRSF10C|CD163|CXCL9|ULBP3|ULBP2|FASLG|SEMA6C|CXCR3|TLR4|HLA-C|HSPA2|ROBO2|ROBO1|IL11RA|IGHV3-11	325|213|207|319|219|289|235|201|251|191|209|267|193|253|163|161|157|313|277|273|167|231|295|301|309|181	8.78e-15	GO:0009986	1.08268
GO Biological Process	20	Chemotaxis	5.35e-10	HRG|WNT5A|ACKR3|CCR1|DEFB103A|COLEC10|CXCL9|SEMA6C|EDN2|CXCR3|PTAFR|SYK|TYMP|SEMA4D|ROBO2|ROBO1|LTB4R2|FPR1|VAV1|CYSLTR1	325|319|219|201|259|285|253|313|293|277|237|165|291|279|295|301|257|225|153|189	1.29e-12	GO:0006935	0.927165
GO Biological Process	31	Regulation of cell population proliferation	3.52e-09	HRG|REG1A|TLR2|LIFR|AKT3|TNFRSF8|WNT5A|OSMR|TGFA|BIRC5|LTBP3|GHRHR|PTH1R|IL20RB|RARB|STAT1|CXCL9|FASLG|EDN2|CXCR3|PTAFR|TLR4|SYK|TNFSF13B|NR2F2|HLA-DMB|NDRG1|ROBO1|IDO1|ADM|IL11RA	325|327|213|207|299|173|319|289|235|177|329|191|311|243|247|283|253|157|293|277|237|273|165|187|255|287|223|301|305|183|309	9.04e-12	GO:0042127	0.845346
GO Molecular Function	12	G protein-coupled peptide receptor activity	6.22e-09	ACKR3|LHCGR|CCR1|GHRHR|PTH1R|OPRL1|CXCR3|CRHR1|GPR17|LTB4R2|FPR1|CYSLTR1	219|229|201|191|311|205|277|297|333|257|225|189	1.15e-11	GO:0008528	0.820621
GO Biological Process	42	Regulation of multicellular organismal process	2.67e-08	TG|HRG|REG1A|LILRB3|TLR2|BPI|AKT3|TNFRSF8|TXK|WNT5A|KLKB1|INHBB|CCR1|FABP5|LTBP3|PSMC5|GHRHR|IL20RB|RARB|OPRL1|ADIPOR1|NR4A2|STAT1|ESRRG|FASLG|SEMA6C|ADRB1|EDN2|NR5A1|CXCR3|PTAFR|TLR4|SYK|NR2F2|TYMP|CRHR1|PSMD14|SEMA4D|ROBO2|ROBO1|IDO1|ADM	303|325|327|249|213|245|299|173|321|319|271|331|201|281|329|203|191|243|247|205|227|323|283|211|157|313|241|293|217|277|237|273|165|255|291|297|275|279|295|301|305|183	7.05e-11	GO:0051239	0.757349
GO Biological Process	22	Defense response to other organism	6.25e-08	UNC93B1|HRG|OASL|TLR2|BPI|WNT5A|DEFB103A|COLEC10|SLPI|STAT1|CXCL9|ULBP3|ULBP2|FASLG|S100A14|PTAFR|TLR4|SYK|HLA-C|KLRC2|ADM|IGHV3-11	179|325|221|213|245|319|259|285|215|283|253|163|161|157|233|237|273|165|167|159|183|181	1.85e-10	GO:0098542	0.720412
GO Molecular Function	17	Receptor ligand activity	7.25e-08	TG|REG1A|TNFSF10|WNT5A|INHBB|TGFA|DEFB103A|COLEC10|CXCL9|FASLG|SEMA6C|EDN2|TNFSF13B|TYMP|SEMA4D|CDNF|ADM	303|327|169|319|331|235|259|285|253|157|313|293|187|291|279|265|183	1.79e-10	GO:0048018	0.713966
GO Biological Process	17	Positive regulation of response to external stimulus	1.07e-07	HRG|TLR2|TXK|WNT5A|KLKB1|OSMR|CCR1|PSMC5|S100A14|EDN2|PGC|CXCR3|TLR4|SYK|PSMD14|IDO1|VAV1	325|213|321|319|271|289|201|203|233|293|269|277|273|165|275|305|153	3.34e-10	GO:0032103	0.697062
GO Cellular Component	40	Extracellular space	2.98e-07	TG|HRG|REG1A|TNFSF10|PCSK2|BPI|LIFR|TNFRSF8|WNT5A|KLKB1|INHBB|TGFA|FABP5|LTBP3|PSMC5|DEFB103A|A2M|COLEC10|HSP90AA1|SLPI|CXCL9|CSRP1|ULBP3|ULBP2|FASLG|S100A14|SEMA6C|EDN2|PGC|TNFSF13B|HLA-C|HSPA2|NDRG1|SEMA4D|ROBO2|CDNF|HSPA8|FCGR3B|ADM|IGHV3-11	303|325|327|169|263|245|207|173|319|271|331|235|281|329|203|259|175|285|209|215|253|195|163|161|157|233|313|293|269|187|167|231|223|279|295|265|239|155|183|181	8.78e-10	GO:0005615	0.652578
GO Cellular Component	34	Cytoplasmic vesicle	3.37e-07	UNC93B1|HRG|REG1A|LILRB3|TLR2|PCSK2|BPI|WNT5A|ACKR3|LHCGR|TGFA|FABP5|PSMC5|GHRHR|A2M|HSP90AA1|OPRL1|SLPI|TAP1|CTSE|CD163|FASLG|ADRB1|PTAFR|TLR4|SYK|HLA-C|CRHR1|PSMD14|HLA-DMB|NDRG1|HSPA8|FCGR3B|FPR1	179|325|327|249|213|263|245|319|219|229|235|281|203|191|175|209|205|215|261|307|193|157|241|237|273|165|167|297|275|287|223|239|155|225	1.19e-09	GO:0031410	0.647237
GO Biological Process	28	Intracellular signal transduction	8.34e-07	PIK3R2|TLR2|AKT3|WNT5A|ACKR3|LHCGR|TGFA|CCR1|PSMC5|GHRHR|PTH1R|SOCS3|CXCL9|ADRB1|VAV2|EDN2|NR5A1|CXCR3|PTAFR|TLR4|SYK|PAK7|CRHR1|PSMD14|NDRG1|ADM|FPR1|VAV1	171|213|299|319|219|229|235|201|203|191|311|199|253|241|151|293|217|277|237|273|165|315|297|275|223|183|225|153	3.15e-09	GO:0035556	0.607883
GO Biological Process	22	Cell activation	1.19e-06	HRG|LILRB3|TLR2|BPI|FABP5|HSP90AA1|SLPI|CSRP1|ULBP3|ULBP2|VAV2|EDN2|PTAFR|TLR4|SYK|HLA-C|PSMD14|NDRG1|HSPA8|FCGR3B|FPR1|VAV1	325|249|213|245|281|209|215|195|163|161|151|293|237|273|165|167|275|223|239|155|225|153	4.72e-09	GO:0001775	0.592445
GO Biological Process	15	Calcium ion homeostasis	1.19e-06	REG1A|WNT5A|ACKR3|CCR1|PTH1R|OPRL1|CXCL9|FASLG|S100A14|EDN2|CXCR3|ADM|GPR17|FPR1|CYSLTR1	327|319|219|201|311|205|253|157|233|293|277|183|333|225|189	4.64e-09	GO:0055074	0.592445
GO Biological Process	26	Response to oxygen-containing compound	2.4e-06	PIK3R2|REG1A|TNFSF10|NR0B2|TLR2|BPI|WNT5A|LHCGR|INHBB|DUOX1|GHRHR|OPRL1|SLPI|NR4A2|STAT1|CXCL9|FASLG|S100A14|NR5A1|PTAFR|TLR4|NR2F2|CRHR1|PSMD14|IDO1|ADM	171|327|169|185|213|245|319|229|331|251|191|205|215|323|283|253|157|233|217|237|273|255|297|275|305|183	1.03e-08	GO:1901700	0.561979
GO Biological Process	13	Second-messenger-mediated signaling	3.61e-06	ACKR3|LHCGR|CCR1|GHRHR|PTH1R|CXCL9|ADRB1|EDN2|NR5A1|CXCR3|CRHR1|ADM|FPR1	219|229|201|191|311|253|241|293|217|277|297|183|225	1.6e-08	GO:0019932	0.544249
GO Biological Process	32	Regulation of catalytic activity	4.02e-06	PIK3R2|HRG|TNFSF10|OASL|TXK|WNT5A|LHCGR|TGFA|BIRC5|GHRHR|A2M|SOCS3|HSP90AA1|SLPI|NR4A2|FASLG|ADRB1|VAV2|EDN2|PTAFR|TLR4|SYK|PAK7|NR2F2|HSPA2|CRHR1|PSMD14|SEMA4D|ROBO1|LTB4R2|FPR1|VAV1	171|325|169|221|321|319|229|235|177|191|175|199|209|215|323|157|241|151|293|237|273|165|315|255|231|297|275|279|301|257|225|153	1.97e-08	GO:0050790	0.539577
GO Biological Process	15	Inflammatory response	4.56e-06	TLR2|KLKB1|CCR1|IL20RB|CD163|CXCL9|CXCR3|PTAFR|TLR4|SYK|IDO1|ADM|LTB4R2|FPR1|CYSLTR1	213|271|201|243|193|253|277|237|273|165|305|183|257|225|189	2.3e-08	GO:0006954	0.534104
GO Biological Process	26	Negative regulation of response to stimulus	4.77e-06	PIK3R2|HRG|TNFSF10|AKT3|WNT5A|KLKB1|ACKR3|TGFA|PSMC5|A2M|IL20RB|SOCS3|OPRL1|ADIPOR1|NR4A2|STAT1|FASLG|SEMA6C|TLR4|PAK7|PSMD14|SEMA4D|ROBO2|ROBO1|ADM|GPR17	171|325|169|299|319|271|219|235|203|175|243|199|205|227|323|283|157|313|273|315|275|279|295|301|183|333	2.45e-08	GO:0048585	0.532148
GO Molecular Function	9	Immune receptor activity	5.5e-06	LIFR|ACKR3|OSMR|CCR1|IL20RB|CXCR3|GPR17|IL11RA|FPR1	207|219|289|201|243|277|333|309|225	2.04e-08	GO:0140375	0.525964
GO Biological Process	15	Cellular response to hormone stimulus	1.43e-05	PIK3R2|REG1A|NR0B2|LHCGR|INHBB|GHRHR|RARB|ADIPOR1|NR4A2|STAT1|ESRRG|NR5A1|NR2F2|CRHR1|ROBO2	171|327|185|229|331|191|247|227|323|283|211|217|255|297|295	8.22e-08	GO:0032870	0.484466
GO Biological Process	10	Regulation of chemotaxis	2.32e-05	HRG|WNT5A|CCR1|S100A14|SEMA6C|EDN2|CXCR3|SEMA4D|ROBO2|ROBO1	325|319|201|233|313|293|277|279|295|301	1.39e-07	GO:0050920	0.463451
GO Biological Process	19	Negative regulation of developmental process	2.48e-05	HRG|LILRB3|TLR2|AKT3|WNT5A|CCR1|LTBP3|RARB|ADIPOR1|STAT1|FASLG|SEMA6C|ADRB1|NR5A1|CXCR3|TLR4|SEMA4D|ROBO2|ROBO1	325|249|213|299|319|201|329|247|227|283|157|313|241|217|277|273|279|295|301	1.54e-07	GO:0051093	0.460555
GO Biological Process	23	Regulation of response to stress	2.73e-05	HRG|TLR2|AKT3|TXK|WNT5A|KLKB1|ACKR3|OSMR|PSMC5|DUOX1|A2M|IL20RB|SOCS3|HSP90AA1|STAT1|PGC|TLR4|SYK|PSMD14|IDO1|HSPA8|GPR17|VAV1	325|213|299|321|319|271|219|289|203|251|175|243|199|209|283|269|273|165|275|305|239|333|153	1.72e-07	GO:0080134	0.456384
GO Biological Process	25	Regulation of cell death	3.02e-05	HRG|TNFSF10|TNFRSF8|WNT5A|ACKR3|INHBB|BIRC5|PSMC5|SOCS3|RARB|NR4A2|TNFRSF10C|STAT1|FASLG|VAV2|CXCR3|TLR4|SYK|PAK7|NDRG1|SEMA4D|ROBO1|IDO1|ADM|VAV1	325|169|173|319|219|331|177|203|199|247|323|267|283|157|151|277|273|165|315|223|279|301|305|183|153	2.06e-07	GO:0010941	0.451999
GO Biological Process	9	Regulation of response to cytokine stimulus	3.02e-05	TLR2|LIFR|TXK|WNT5A|SOCS3|STAT1|TLR4|SYK|ROBO1	213|207|321|319|199|283|273|165|301	2.02e-07	GO:0060759	0.451999
GO Molecular Function	11	G protein-coupled receptor binding	3.98e-05	WNT5A|PSMC5|DEFB103A|STAT1|CXCL9|S100A14|ADRB1|EDN2|HSPA8|ADM|FPR1	319|203|259|283|253|233|241|293|239|183|225	1.84e-07	GO:0001664	0.440012
GO Biological Process	12	Activation of immune response	4.42e-05	PIK3R2|TXK|PSMC5|COLEC10|HSP90AA1|VAV2|TLR4|SYK|PSMD14|FPR1|VAV1|IGHV3-11	171|321|203|285|209|151|273|165|275|225|153|181	3.3e-07	GO:0002253	0.435458
GO Biological Process	11	Response to lipopolysaccharide	4.47e-05	TLR2|BPI|WNT5A|SLPI|CXCL9|FASLG|S100A14|PTAFR|TLR4|IDO1|ADM	213|245|319|215|253|157|233|237|273|305|183	3.37e-07	GO:0032496	0.434969
GO Molecular Function	6	Steroid hormone receptor activity	7.66e-05	NR0B2|RARB|NR4A2|ESRRG|NR5A1|NR2F2	185|247|323|211|217|255	4.02e-07	GO:0003707	0.411577
GO Biological Process	36	Positive regulation of cellular metabolic process	8.9e-05	PIK3R2|TNFSF10|TLR2|TXK|WNT5A|KLKB1|ACKR3|RFX5|LHCGR|INHBB|TGFA|CCR1|PSMC5|PTH1R|SOCS3|RARB|HSP90AA1|NR4A2|STAT1|ESRRG|FASLG|VAV2|NR5A1|CXCR3|PTAFR|TLR4|SYK|PAK7|NR2F2|HSPA2|PSMD14|SEMA4D|ROBO1|HSPA8|ADM|FPR1	171|169|213|321|319|271|219|317|229|331|235|201|203|311|199|247|209|323|283|211|157|151|217|277|237|273|165|315|255|231|275|279|301|239|183|225	8.04e-07	GO:0031325	0.405061
GO Biological Process	15	Negative regulation of cell population proliferation	0.00011	HRG|REG1A|TLR2|TNFRSF8|WNT5A|PTH1R|IL20RB|RARB|STAT1|CXCR3|NR2F2|NDRG1|ROBO1|IDO1|ADM	325|327|213|173|319|311|243|247|283|277|255|223|301|305|183	1.01e-06	GO:0008285	0.395861
GO Biological Process	8	Cellular response to interferon-gamma	0.00013	OASL|TLR2|WNT5A|STAT1|FASLG|PTAFR|TLR4|HLA-C	221|213|319|283|157|237|273|167	1.27e-06	GO:0071346	0.388606
GO Biological Process	11	Negative regulation of response to external stimulus	0.00016	HRG|WNT5A|KLKB1|A2M|IL20RB|SOCS3|SEMA6C|SEMA4D|ROBO2|ROBO1|GPR17	325|319|271|175|243|199|313|279|295|301|333	1.53e-06	GO:0032102	0.379588
GO Biological Process	10	Regulation of innate immune response	0.00018	TXK|WNT5A|PSMC5|A2M|SOCS3|STAT1|TLR4|SYK|PSMD14|VAV1	321|319|203|175|199|283|273|165|275|153	1.95e-06	GO:0045088	0.374473
GO Biological Process	16	Tube development	0.00022	HRG|REG1A|WNT5A|ACKR3|LTBP3|RARB|STAT1|VAV2|EDN2|CXCR3|SYK|NR2F2|TYMP|ROBO2|ROBO1|ADM	325|327|319|219|329|247|283|151|293|277|165|255|291|295|301|183	2.42e-06	GO:0035295	0.365758
GO Biological Process	30	Regulation of localization	0.00042	PIK3R2|HRG|NR0B2|TLR2|AKT3|WNT5A|ACKR3|INHBB|CCR1|FABP5|DUOX1|GHRHR|HSP90AA1|OPRL1|ADIPOR1|CXCL9|FASLG|S100A14|SEMA6C|EDN2|CXCR3|PTAFR|TLR4|SYK|NR2F2|HSPA2|CRHR1|SEMA4D|ROBO1|HSPA8	171|325|185|213|299|319|219|331|201|281|251|191|209|205|227|253|157|233|313|293|277|237|273|165|255|231|297|279|301|239	4.94e-06	GO:0032879	0.337675
GO Biological Process	11	Regulation of immune effector process	0.00043	WNT5A|A2M|IL20RB|STAT1|PGC|PTAFR|TLR4|SYK|HLA-DMB|VAV1|IGHV3-11	319|175|243|283|269|237|273|165|287|153|181	5.17e-06	GO:0002697	0.336653
GO Biological Process	6	Positive regulation of tumor necrosis factor production	0.00043	TLR2|TNFRSF8|WNT5A|PTAFR|TLR4|SYK	213|173|319|237|273|165	5.21e-06	GO:0032760	0.336653
GO Biological Process	6	Cellular response to chemokine	0.00047	REG1A|ACKR3|CCR1|CXCL9|CXCR3|GPR17	327|219|201|253|277|333	5.89e-06	GO:1990869	0.33279
GO Molecular Function	5	Phosphotyrosine residue binding	0.00048	PIK3R2|SOCS3|VAV2|SYK|VAV1	171|199|151|165|153	2.64e-06	GO:0001784	0.331876
GO Biological Process	20	Positive regulation of developmental process	0.0005	REG1A|TLR2|AKT3|WNT5A|CCR1|LTBP3|GHRHR|SOCS3|RARB|STAT1|CXCL9|NR5A1|CXCR3|SYK|TNFSF13B|SEMA4D|ROBO2|ROBO1|IDO1|ADM	327|213|299|319|201|329|191|199|247|283|253|217|277|165|187|279|295|301|305|183	6.39e-06	GO:0051094	0.330103
GO Biological Process	8	Cell chemotaxis	0.00053	ACKR3|CCR1|DEFB103A|CXCL9|EDN2|CXCR3|SYK|VAV1	219|201|259|253|293|277|165|153	6.87e-06	GO:0060326	0.327572
GO Biological Process	9	Humoral immune response	0.00057	HRG|REG1A|BPI|DEFB103A|COLEC10|SLPI|CXCL9|ADM|IGHV3-11	325|327|245|259|285|215|253|183|181	7.36e-06	GO:0006959	0.324413
GO Biological Process	9	Defense response to bacterium	0.0006	TLR2|BPI|DEFB103A|SLPI|S100A14|TLR4|SYK|ADM|IGHV3-11	213|245|259|215|233|273|165|183|181	7.79e-06	GO:0042742	0.322185
GO Biological Process	12	Response to wounding	0.00065	HRG|REG1A|WNT5A|KLKB1|INHBB|CCR1|A2M|CSRP1|VAV2|SYK|ADM|VAV1	325|327|319|271|331|201|175|195|151|165|183|153	8.66e-06	GO:0009611	0.318709
GO Biological Process	5	Regulation of interleukin-10 production	0.00078	TLR2|IL20RB|TLR4|SYK|IDO1	213|243|273|165|305	1.05e-05	GO:0032653	0.310791
GO Molecular Function	9	Cytokine receptor binding	0.00082	TNFSF10|LIFR|DEFB103A|STAT1|CXCL9|FASLG|S100A14|SYK|TNFSF13B	169|207|259|283|253|157|233|165|187	5.35e-06	GO:0005126	0.308619
GO Biological Process	3	Olfactory bulb interneuron development	0.00084	WNT5A|ROBO2|ROBO1	319|295|301	1.16e-05	GO:0021891	0.307572
GO Biological Process	7	Cytokine production	0.00089	TLR2|TXK|LTBP3|CXCR3|PTAFR|TLR4|IDO1	213|321|329|277|237|273|305	1.24e-05	GO:0001816	0.305061
GO Molecular Function	4	MHC protein complex binding	0.0013	HSP90AA1|KLRC2|HLA-DMB|HSPA8	209|159|287|239	9.75e-06	GO:0023023	0.288606
GO Biological Process	9	Adaptive immune response	0.0015	UNC93B1|LILRB3|TXK|TAP1|TLR4|SYK|HLA-C|HLA-DMB|IGHV3-11	179|249|321|261|273|165|167|287|181	2.21e-05	GO:0002250	0.282391
GO Molecular Function	3	C-X-C chemokine binding	0.0015	ACKR3|A2M|CXCR3	219|175|277	1.16e-05	GO:0019958	0.282391
GO Biological Process	4	Lipopolysaccharide-mediated signaling pathway	0.0019	TLR2|BPI|PTAFR|TLR4	213|245|237|273	2.94e-05	GO:0031663	0.272125
GO Biological Process	16	Positive regulation of intracellular signal transduction	0.0019	PIK3R2|TNFSF10|TLR2|WNT5A|ACKR3|TGFA|CCR1|HSP90AA1|FASLG|TLR4|SYK|SEMA4D|ROBO1|GPR17|FPR1|VAV1	171|169|213|319|219|235|201|209|157|273|165|279|301|333|225|153	2.9e-05	GO:1902533	0.272125
GO Biological Process	9	Regulation of epithelial cell proliferation	0.0023	REG1A|AKT3|WNT5A|TGFA|STAT1|CXCR3|TLR4|NR2F2|ROBO1	327|299|319|235|283|277|273|255|301	3.68e-05	GO:0050678	0.263827
GO Molecular Function	4	Tumor necrosis factor receptor binding	0.0023	TNFSF10|STAT1|FASLG|TNFSF13B	169|283|157|187	2.1e-05	GO:0005164	0.263827
GO Biological Process	7	Hormone metabolic process	0.0027	TG|RBP1|PCSK2|DUOX1|GHRHR|NR5A1|ADM	303|197|263|251|191|217|183	4.42e-05	GO:0042445	0.256864
GO Biological Process	4	Activation of adenylate cyclase activity	0.0029	LHCGR|GHRHR|ADRB1|CRHR1	229|191|241|297	4.82e-05	GO:0007190	0.25376
GO Biological Process	9	Regulation of inflammatory response	0.0029	TLR2|WNT5A|KLKB1|OSMR|IL20RB|SOCS3|TLR4|IDO1|GPR17	213|319|271|289|243|199|273|305|333	4.78e-05	GO:0050727	0.25376
GO Cellular Component	9	Cytoplasmic vesicle lumen	0.0029	HRG|BPI|FABP5|A2M|HSP90AA1|SLPI|FASLG|PSMD14|HSPA8	325|245|281|175|209|215|157|275|239	2.86e-05	GO:0060205	0.25376
GO Biological Process	16	Regulation of anatomical structure morphogenesis	0.0031	HRG|REG1A|AKT3|WNT5A|PSMC5|STAT1|CXCL9|FASLG|SEMA6C|CXCR3|TNFSF13B|PSMD14|SEMA4D|ROBO2|ROBO1|ADM	325|327|299|319|203|283|253|157|313|277|187|275|279|295|301|183	5.27e-05	GO:0022603	0.250864
GO Biological Process	3	Positive regulation of inositol phosphate biosynthetic process	0.0037	LHCGR|PTH1R|PTAFR	229|311|237	6.43e-05	GO:0060732	0.24318
GO Biological Process	43	Anatomical structure development	0.0042	TG|HRG|REG1A|TNFSF10|NR0B2|TLR2|PCSK2|WNT5A|ACKR3|LHCGR|INHBB|FABP5|LTBP3|DUOX1|GHRHR|PTH1R|SOCS3|RARB|COLEC10|HSP90AA1|NR4A2|STAT1|CSRP1|FASLG|SEMA6C|VAV2|EDN2|NR5A1|CXCR3|TLR4|SYK|NR2F2|HSPA2|TYMP|NDRG1|SEMA4D|ROBO2|CDNF|ROBO1|ADM|GPR17|IL11RA|VAV1	303|325|327|169|185|213|263|319|219|229|331|281|329|251|191|311|199|247|285|209|323|283|195|157|313|151|293|217|277|273|165|255|231|291|223|279|295|265|301|183|333|309|153	7.4e-05	GO:0048856	0.237675
GO Biological Process	4	Negative chemotaxis	0.0042	WNT5A|SEMA6C|SEMA4D|ROBO1	319|313|279|301	7.47e-05	GO:0050919	0.237675
GO Biological Process	6	Regulation of cold-induced thermogenesis	0.0042	FABP5|ADIPOR1|ESRRG|ADRB1|TLR4|SYK	281|227|211|241|273|165	7.42e-05	GO:0120161	0.237675
GO Molecular Function	3	Toll-like receptor binding	0.0044	UNC93B1|TLR2|SYK	179|213|165	4.33e-05	GO:0035325	0.235655
GO Biological Process	3	Positive regulation of nitric-oxide synthase biosynthetic process	0.005	TLR2|STAT1|TLR4	213|283|273	9.1e-05	GO:0051770	0.230103
GO Biological Process	14	Response to organic cyclic compound	0.0052	REG1A|NR0B2|TLR2|DUOX1|GHRHR|RARB|OPRL1|NR4A2|STAT1|ESRRG|NR5A1|PTAFR|NR2F2|ADM	327|185|213|251|191|247|205|323|283|211|217|237|255|183	9.72e-05	GO:0014070	0.2284
GO Biological Process	4	Response to cold	0.0054	HSP90AA1|ADRB1|HSPA2|ADM	209|241|231|183	0.0001	GO:0009409	0.226761
GO Molecular Function	6	Growth factor binding	0.0054	LIFR|OSMR|LTBP3|GHRHR|A2M|IL11RA	207|289|329|191|175|309	5.47e-05	GO:0019838	0.226761
GO Biological Process	14	Positive regulation of transport	0.0058	PIK3R2|NR0B2|TLR2|WNT5A|INHBB|CCR1|GHRHR|OPRL1|CXCL9|CXCR3|PTAFR|TLR4|SYK|HSPA2	171|185|213|319|331|201|191|205|253|277|237|273|165|231	0.00011	GO:0051050	0.223657
GO Biological Process	5	Phospholipase c-activating g protein-coupled receptor signaling pathway	0.0064	LHCGR|PTH1R|OPRL1|GPR17|FPR1	229|311|205|333|225	0.00012	GO:0007200	0.219382
GO Biological Process	3	Protein refolding	0.0064	HSP90AA1|HSPA2|HSPA8	209|231|239	0.00012	GO:0042026	0.219382
GO Biological Process	7	Response to insulin	0.0065	PIK3R2|TNFSF10|TLR2|INHBB|GHRHR|STAT1|ADM	171|169|213|331|191|283|183	0.00013	GO:0032868	0.218709
GO Biological Process	24	Positive regulation of gene expression	0.0082	PIK3R2|REG1A|NR0B2|TLR2|TNFRSF8|TXK|WNT5A|KLKB1|RFX5|PSMC5|IL20RB|RARB|NR4A2|STAT1|ESRRG|NR5A1|CXCR3|PTAFR|TLR4|SYK|NR2F2|ROBO1|IDO1|HSPA8	171|327|185|213|173|321|319|271|317|203|243|247|323|283|211|217|277|237|273|165|255|301|305|239	0.00016	GO:0010628	0.208619
GO Molecular Function	8	Peptide binding	0.0084	TLR2|GHRHR|PTH1R|OPRL1|TAP1|TLR4|HLA-C|CRHR1	213|191|311|205|261|273|167|297	9.65e-05	GO:0042277	0.207572
GO Biological Process	9	Regulation of endopeptidase activity	0.0086	HRG|TNFSF10|BIRC5|A2M|SLPI|FASLG|SYK|PSMD14|ROBO1	325|169|177|175|215|157|165|275|301	0.00017	GO:0052548	0.20655
GO Cellular Component	8	Endocytic vesicle	0.0086	UNC93B1|TLR2|WNT5A|HSP90AA1|TAP1|CD163|SYK|HLA-C	179|213|319|209|261|193|165|167	0.0001	GO:0030139	0.20655
GO Biological Process	9	Reproductive structure development	0.0089	TNFSF10|WNT5A|LHCGR|INHBB|SOCS3|NR5A1|NR2F2|ROBO2|ADM	169|319|229|331|199|217|255|295|183	0.00018	GO:0048608	0.205061
GO Biological Process	15	Positive regulation of phosphorylation	0.009	WNT5A|ACKR3|INHBB|TGFA|CCR1|SOCS3|HSP90AA1|VAV2|TLR4|SYK|PAK7|HSPA2|SEMA4D|ROBO1|FPR1	319|219|331|235|201|199|209|151|273|165|315|231|279|301|225	0.00018	GO:0042327	0.204576
GO Biological Process	19	Cell development	0.0093	TLR2|WNT5A|INHBB|GHRHR|PTH1R|RARB|HSP90AA1|NR4A2|CSRP1|FASLG|SEMA6C|TLR4|HSPA2|NDRG1|SEMA4D|ROBO2|CDNF|ROBO1|ADM	213|319|331|191|311|247|209|323|195|157|313|273|231|223|279|295|265|301|183	0.00019	GO:0048468	0.203152
GO Biological Process	6	Antigen processing and presentation of exogenous peptide antigen	0.0096	PSMC5|TAP1|CTSE|HLA-C|PSMD14|HLA-DMB	203|261|307|167|275|287	0.0002	GO:0002478	0.201773
GO Biological Process	4	Positive regulation of response to cytokine stimulus	0.0097	TLR2|TXK|WNT5A|TLR4	213|321|319|273	0.0002	GO:0060760	0.201323
GO Biological Process	2	Positive regulation of the force of heart contraction by chemical signal	0.0101	ADRB1|EDN2	241|293	0.00021	GO:0003099	0.199568
GO Cellular Component	12	Perinuclear region of cytoplasm	0.0113	REG1A|ACKR3|INHBB|TGFA|HSP90AA1|STAT1|FASLG|S100A14|TLR4|TNFSF13B|NDRG1|HSPA8	327|219|331|235|209|283|157|233|273|187|223|239	0.00017	GO:0048471	0.194692
GO Biological Process	6	Regulation of blood pressure	0.0116	OPRL1|ADRB1|EDN2|PTAFR|NR2F2|ADM	205|241|293|237|255|183	0.00025	GO:0008217	0.193554
GO Biological Process	6	Receptor-mediated endocytosis	0.0121	ACKR3|HSP90AA1|CD163|SYK|ADM|IGHV3-11	219|209|193|165|183|181	0.00027	GO:0006898	0.191721
GO Biological Process	10	Positive regulation of cell motility	0.0124	AKT3|WNT5A|ACKR3|CCR1|DUOX1|S100A14|SEMA6C|EDN2|PTAFR|SEMA4D	299|319|219|201|251|233|313|293|237|279	0.00028	GO:2000147	0.190658
GO Biological Process	12	Positive regulation of hydrolase activity	0.0128	TNFSF10|TXK|WNT5A|FASLG|ADRB1|PTAFR|SYK|HSPA2|PSMD14|SEMA4D|ROBO1|VAV1	169|321|319|157|241|237|165|231|275|279|301|153	0.00029	GO:0051345	0.189279
GO Molecular Function	21	Identical protein binding	0.0136	TG|REG1A|TNFSF10|NR0B2|TLR2|INHBB|FABP5|BIRC5|PTH1R|HSP90AA1|ADIPOR1|TAP1|CTSE|STAT1|CXCR3|TLR4|NR2F2|TYMP|SEMA4D|ROBO2|ROBO1	303|327|169|185|213|331|281|177|311|209|227|261|307|283|277|273|255|291|279|295|301	0.00017	GO:0042802	0.186646
GO Biological Process	2	oncostatin-M-mediated signaling pathway	0.0139	LIFR|OSMR	207|289	0.00032	GO:0038165	0.185699
GO Biological Process	4	Ovulation cycle	0.0139	LHCGR|OPRL1|NR5A1|ROBO2	229|205|217|295	0.00033	GO:0042698	0.185699
GO Biological Process	3	Natural killer cell mediated immunity	0.0141	ULBP3|ULBP2|KLRC2	163|161|159	0.00033	GO:0002228	0.185078
GO Biological Process	3	Regulation of interferon-gamma-mediated signaling pathway	0.0141	TXK|SOCS3|STAT1	321|199|283	0.00033	GO:0060334	0.185078
GO Biological Process	5	Tumor necrosis factor-mediated signaling pathway	0.0151	TNFRSF8|PSMC5|STAT1|TNFSF13B|PSMD14	173|203|283|187|275	0.00036	GO:0033209	0.182102
GO Biological Process	5	Cell killing	0.0153	HRG|DEFB103A|CXCL9|ULBP3|ULBP2	325|259|253|163|161	0.00038	GO:0001906	0.181531
GO Cellular Component	5	Blood microparticle	0.0158	HRG|PSMC5|A2M|HSPA2|HSPA8	325|203|175|231|239	0.00025	GO:0072562	0.180134
GO Cellular Component	12	Cytoplasmic vesicle membrane	0.0171	LILRB3|TLR2|WNT5A|TGFA|FABP5|TAP1|CD163|PTAFR|HLA-C|HSPA8|FCGR3B|FPR1	249|213|319|235|281|261|193|237|167|239|155|225	0.00028	GO:0030659	0.1767
GO Molecular Function	4	Antigen binding	0.0171	TAP1|HLA-C|KLRC2|IGHV3-11	261|167|159|181	0.00022	GO:0003823	0.1767
GO Biological Process	2	Cellular response to corticotropin-releasing hormone stimulus	0.0177	NR4A2|CRHR1	323|297	0.00045	GO:0071376	0.175203
GO Biological Process	3	Dopaminergic neuron differentiation	0.0187	WNT5A|NR4A2|CDNF	319|323|265	0.00049	GO:0071542	0.172816
GO Biological Process	10	Cellular response to organonitrogen compound	0.0188	PIK3R2|REG1A|LHCGR|INHBB|GHRHR|NR4A2|STAT1|PTAFR|TLR4|CRHR1	171|327|229|331|191|323|283|237|273|297	0.0005	GO:0071417	0.172584
GO Biological Process	5	Platelet activation	0.0192	HRG|CSRP1|VAV2|SYK|VAV1	325|195|151|165|153	0.00051	GO:0030168	0.17167
GO Biological Process	6	Regulation of leukocyte migration	0.0195	WNT5A|CCR1|S100A14|EDN2|CXCR3|PTAFR	319|201|233|293|277|237	0.00052	GO:0002685	0.170997
GO Molecular Function	12	Lipid binding	0.0203	RBP1|TLR2|BPI|WNT5A|FABP5|ESRRG|NR5A1|PTAFR|TLR4|NR2F2|HSPA2|HSPA8	197|213|245|319|281|211|217|237|273|255|231|239	0.00026	GO:0008289	0.16925
GO Biological Process	11	Regulation of cell adhesion	0.0204	HRG|WNT5A|IL20RB|CXCR3|PTAFR|SYK|TNFSF13B|HLA-DMB|SEMA4D|IDO1|VAV1	325|319|243|277|237|165|187|287|279|305|153	0.00055	GO:0030155	0.169037
GO Molecular Function	6	Hormone receptor binding	0.0215	NR0B2|OASL|PSMC5|RARB|NR4A2|STAT1	185|221|203|247|323|283	0.0003	GO:0051427	0.166756
GO Biological Process	5	Regulation of wound healing	0.0217	HRG|KLKB1|DUOX1|TLR4|SYK	325|271|251|273|165	0.0006	GO:0061041	0.166354
GO Molecular Function	2	Leukotriene receptor activity	0.0221	LTB4R2|CYSLTR1	257|189	0.00032	GO:0004974	0.165561
GO Biological Process	3	Positive regulation of tissue remodeling	0.0229	HRG|LTBP3|SYK	325|329|165	0.00063	GO:0034105	0.164016
GO Biological Process	7	Regulation of angiogenesis	0.0229	HRG|AKT3|WNT5A|STAT1|FASLG|CXCR3|ADM	325|299|319|283|157|277|183	0.00063	GO:0045765	0.164016
GO Cellular Component	8	Receptor complex	0.0231	TLR2|LIFR|OSMR|PTH1R|TLR4|SYK|KLRC2|IL11RA	213|207|289|311|273|165|159|309	0.00048	GO:0043235	0.163639
GO Biological Process	4	Positive regulation of reproductive process	0.0246	WNT5A|INHBB|NR5A1|PTAFR	319|331|217|237	0.00071	GO:2000243	0.160906
GO Molecular Function	4	Chemokine receptor binding	0.0261	DEFB103A|STAT1|CXCL9|S100A14	259|283|253|233	0.0004	GO:0042379	0.158336
GO Biological Process	7	Angiogenesis	0.0265	HRG|ACKR3|VAV2|CXCR3|SYK|TYMP|ROBO1	325|219|151|277|165|291|301	0.00079	GO:0001525	0.157675
GO Biological Process	12	Symbiotic process	0.0265	HRG|ACKR3|INHBB|DEFB103A|HSP90AA1|TAP1|STAT1|ULBP3|ULBP2|SYK|HLA-C|HSPA8	325|219|331|259|209|261|283|163|161|165|167|239	0.00078	GO:0044403	0.157675
GO Biological Process	9	Regulation of anatomical structure size	0.0265	WNT5A|SEMA6C|ADRB1|VAV2|EDN2|PTAFR|SEMA4D|ADM|VAV1	319|313|241|151|293|237|279|183|153	0.00079	GO:0090066	0.157675
GO Biological Process	4	Positive regulation of b cell activation	0.027	TLR4|SYK|TNFSF13B|IGHV3-11	273|165|187|181	0.00081	GO:0050871	0.156864
GO Molecular Function	2	TRAIL binding	0.0284	TNFSF10|TNFRSF10C	169|267	0.00045	GO:0045569	0.154668
GO Biological Process	5	Regulation of calcium ion transmembrane transport	0.03	OPRL1|CXCL9|CXCR3|HSPA2|CRHR1	205|253|277|231|297	0.00091	GO:1903169	0.152288
GO Biological Process	14	Cell-cell signaling	0.031	TNFSF10|TLR2|WNT5A|CCR1|PSMC5|NR4A2|CXCL9|FASLG|ADRB1|SYK|CRHR1|PSMD14|HSPA8|ADM	169|213|319|201|203|323|253|157|241|165|297|275|239|183	0.00096	GO:0007267	0.150864
GO Biological Process	2	Regulation of neutrophil degranulation	0.031	PTAFR|SYK	237|165	0.00095	GO:0043313	0.150864
GO Biological Process	14	Response to abiotic stimulus	0.0314	REG1A|TLR2|TNFRSF8|PSMC5|HSP90AA1|NR4A2|STAT1|ADRB1|PTAFR|TLR4|HSPA2|PSMD14|NDRG1|ADM	327|213|173|203|209|323|283|241|237|273|231|275|223|183	0.00097	GO:0009628	0.150307
GO Biological Process	5	Activation of mapk activity	0.0317	WNT5A|TGFA|TLR4|SYK|FPR1	319|235|273|165|225	0.00099	GO:0000187	0.149894
GO Biological Process	12	Negative regulation of apoptotic process	0.0329	TNFSF10|WNT5A|ACKR3|BIRC5|SOCS3|RARB|NR4A2|FASLG|CXCR3|PAK7|SEMA4D|IDO1	169|319|219|177|199|247|323|157|277|315|279|305	0.001	GO:0043066	0.14828
GO Cellular Component	2	Cytosolic proteasome complex	0.0333	PSMC5|PSMD14	203|275	0.00076	GO:0031597	0.147756
GO Biological Process	3	Regulation of sensory perception of pain	0.0339	FABP5|OPRL1|PTAFR	281|205|237	0.0011	GO:0051930	0.14698
GO Biological Process	6	Negative regulation of growth	0.0376	HRG|WNT5A|ADIPOR1|SEMA6C|ADRB1|SEMA4D	325|319|227|313|241|279	0.0012	GO:0045926	0.142481
GO Biological Process	5	Calcium-mediated signaling	0.0378	ACKR3|CCR1|EDN2|NR5A1|CXCR3	219|201|293|217|277	0.0012	GO:0019722	0.142251
GO Biological Process	5	Regulation of t cell proliferation	0.0378	IL20RB|SYK|TNFSF13B|HLA-DMB|IDO1	243|165|187|287|305	0.0012	GO:0042129	0.142251
GO Biological Process	3	Negative regulation of endothelial cell proliferation	0.0394	STAT1|CXCR3|NR2F2	283|277|255	0.0013	GO:0001937	0.14045
GO Biological Process	4	Defense response to gram-negative bacterium	0.0404	BPI|DEFB103A|TLR4|ADM	245|259|273|183	0.0013	GO:0050829	0.139362
GO Biological Process	8	Regulation of small molecule metabolic process	0.0404	LHCGR|FABP5|PSMC5|PTH1R|ADIPOR1|PTAFR|PSMD14|ADM	229|281|203|311|227|237|275|183	0.0014	GO:0062012	0.139362
GO Biological Process	4	Toll-like receptor signaling pathway	0.0425	UNC93B1|TLR2|S100A14|TLR4	179|213|233|273	0.0014	GO:0002224	0.137161
GO Biological Process	3	Regulation of myelination	0.0454	TG|RARB|TYMP	303|247|291	0.0016	GO:0031641	0.134294
GO Biological Process	14	Positive regulation of cellular component organization	0.046	HRG|REG1A|TNFSF10|WNT5A|TGFA|BIRC5|PSMC5|HSP90AA1|CXCL9|TLR4|SYK|SEMA4D|ROBO2|ROBO1	325|327|169|319|235|177|203|209|253|273|165|279|295|301	0.0016	GO:0051130	0.133724
GO Biological Process	3	Regulation of acute inflammatory response	0.0473	KLKB1|OSMR|IL20RB	271|289|243	0.0017	GO:0002673	0.132514
GO Molecular Function	3	Retinoid binding	0.049	RBP1|FABP5|NR2F2	197|281|255	0.0008	GO:0005501	0.13098
